# Supplementary material for: Identification of Hypoxia-Related Prognostic Signature and Competing Endogenous RNA Regulatory Axes in Hepatocellular Carcinoma
Source: Int J Mol Sci. 2022 Nov 5;23(21):13590. doi: 10.3390/ijms232113590 (PMC9658439; doi:10.3390/ijms232113590)
Supplement: Supplementary file 1 [file ijms-23-13590-s001.zip]

Archive with 2 entries (2 files):
- ijms-1917710-Supplementary Document-S2-proofread.pdf
- ijms-1917710-Supplementary Excel Sheet-S1-proofread.xlsx
