# Supplementary material for: Identification of Hypoxia-Related Prognostic Signature and Competing Endogenous RNA Regulatory Axes in Hepatocellular Carcinoma
Source: Int J Mol Sci. 2022 Nov 5;23(21):13590. doi: 10.3390/ijms232113590 (PMC9658439; doi:10.3390/ijms232113590)
Supplement: Supplementary file 1 [file ijms-23-13590-s001.zip › ijms-1917710-Supplementary Excel Sheet-S1-proofread.xlsx]

## Sheet: Table S1
Table S1. Differentially expressed lncRNAs (DE-lncRNAs) identified from HCC samples.
id	logFC	logCPM	PValue	p-adj.
SFTA1P	5.41939	5.46308	8.54e-47	5.77e-43
AC008556.1	-2.15207	6.69415	2.56e-46	8.65e-43
AC016999.1	-2.90596	4.07319	1.81e-41	4.06e-38
LINC01093	-3.60542	10.2475	3.51e-41	5.93e-38
AL391845.2	4.03444	5.07133	1.35e-39	1.83e-36
AL359715.3	-1.68899	7.59151	2.17e-39	2.44e-36
AC092171.2	2.47768	10.354	2.6e-39	2.51e-36
AC004477.1	2.53012	6.37144	3.69e-39	2.78e-36
AC132192.2	2.17457	7.15993	3.7e-39	2.78e-36
CAPN10-DT	2.15428	7.36256	7.27e-39	4.91e-36
AF165147.1	-2.58743	5.46083	1.07e-38	6.56e-36
AC138356.1	-2.42402	7.00515	8.37e-37	4.71e-34
AL357055.3	-1.61613	5.8139	1.47e-36	7.65e-34
ZKSCAN2-DT	1.75272	7.24962	1.24e-34	5.98e-32
CDKN2B-AS1	3.33789	6.78021	1.22e-33	5.49e-31
DDX11-AS1	2.62943	6.06733	1.36e-33	5.72e-31
LINC00907	-2.98452	6.07465	3.4e-33	1.35e-30
AC010719.1	2.62717	7.62725	7.69e-33	2.88e-30
AC092119.2	2.22477	6.13649	1.35e-32	4.8e-30
HAGLROS	4.78007	5.22703	2.51e-32	8.47e-30
FENDRR	-2.81299	5.7378	8.02e-31	2.58e-28
LINC01089	1.50233	9.34999	1.01e-30	3.09e-28
AL353708.3	2.26752	5.813	3.76e-30	1.1e-27
HAGLR	6.09184	9.78939	4.98e-30	1.4e-27
B4GALT1-AS1	-1.53993	7.88725	5.45e-30	1.47e-27
AC092171.4	2.30989	5.40771	5.93e-30	1.54e-27
AC010776.2	-3.61454	3.5576	1.65e-29	4.12e-27
HOTTIP	7.12683	7.71309	3.12e-29	7.54e-27
AC009831.1	-1.21738	6.59054	4.11e-29	9.58e-27
AC055713.1	1.16518	8.04436	1.08e-28	2.43e-26
AC008080.1	-2.27107	3.34765	1.79e-28	3.89e-26
LINC01311	1.91418	6.45684	2.16e-28	4.57e-26
AC010280.2	-2.72706	6.65583	4.03e-28	8.25e-26
AC100810.1	-1.19447	10.0939	4.38e-28	8.71e-26
C17orf82	2.79086	6.47346	4.72e-28	9.11e-26
AC026369.3	-2.68678	4.56512	5.03e-28	9.43e-26
AL162431.2	2.20218	6.75117	1.51e-27	2.75e-25
MYLK-AS1	1.98056	6.52925	3.16e-27	5.61e-25
AC005332.5	1.48731	9.31256	4.83e-27	8.37e-25
AL355488.1	1.73995	8.41725	8.1e-27	1.37e-24
LINC02475	6.29223	6.43308	8.52e-27	1.4e-24
AL606489.1	2.93938	5.82224	9.63e-27	1.55e-24
LINC00261	-1.48253	14.5053	1.04e-26	1.64e-24
AC107396.1	-4.38959	4.4432	1.65e-26	2.54e-24
AC129507.1	-1.89987	5.87019	3e-26	4.5e-24
AL121906.2	2.61906	6.08613	3.77e-26	5.54e-24
HTR2A-AS1	-2.3743	3.54864	5.18e-26	7.44e-24
TMEM220-AS1	-1.54553	9.73849	5.59e-26	7.86e-24
AC016773.1	2.33795	5.94661	7.32e-26	1.01e-23
MAFG-DT	2.72908	8.42887	8.34e-26	1.13e-23
RUSC1-AS1	1.69588	9.52973	9.36e-26	1.23e-23
LINC01704	3.64761	4.08504	9.5e-26	1.23e-23
SREBF2-AS1	1.47125	8.52132	1.11e-25	1.39e-23
AL023803.2	2.83021	5.66584	1.12e-25	1.39e-23
AL137060.1	2.46731	5.02378	3.41e-25	4.18e-23
LENG8-AS1	1.36562	7.15787	4.94e-25	5.95e-23
AC009159.3	-1.43224	7.3805	7.87e-25	9.32e-23
CRNDE	3.18583	8.86164	1.27e-24	1.48e-22
HCG25	1.58473	6.38503	1.36e-24	1.56e-22
LINC02163	7.19459	6.29043	1.54e-24	1.74e-22
AC102953.2	1.91356	7.67733	2.33e-24	2.58e-22
SNHG1	1.42929	11.4904	2.54e-24	2.77e-22
AC010973.2	1.63337	6.68339	2.75e-24	2.95e-22
AC092155.1	-2.98814	4.17221	3.61e-24	3.81e-22
AC107375.1	1.32124	7.73451	8.09e-24	8.4e-22
AC004080.2	6.4758	5.42048	8.96e-24	9.04e-22
AC015908.3	-1.53086	8.36996	9.03e-24	9.04e-22
PTGES2-AS1	3.29102	4.99356	9.1e-24	9.04e-22
LINC01537	-1.65373	5.65552	9.64e-24	9.44e-22
MIR3945HG	-1.96207	4.57119	1e-23	9.65e-22
AC109322.1	1.8351	8.02628	1.39e-23	1.32e-21
ZNF252P-AS1	1.94441	5.71448	1.58e-23	1.48e-21
AL161740.1	-1.75273	6.1243	2.07e-23	1.91e-21
AL161668.4	-2.06502	8.32266	2.15e-23	1.96e-21
AC110285.6	3.31314	5.3639	2.99e-23	2.69e-21
AC018809.1	2.2897	4.93258	3.73e-23	3.32e-21
AL133367.1	1.99727	6.83831	4.38e-23	3.84e-21
AC024361.1	2.02658	5.75832	7.88e-23	6.82e-21
AC006960.2	-4.04509	3.75673	1.03e-22	8.8e-21
AC110995.1	-1.73127	5.524	1.09e-22	9.21e-21
AC091057.1	2.00636	8.02855	1.3e-22	1.08e-20
AC099508.2	-2.55943	6.17661	1.32e-22	1.09e-20
AL359076.1	-1.07135	7.17264	2.06e-22	1.67e-20
LINC01767	-1.79731	9.86701	3.41e-22	2.71e-20
AL451050.2	2.11961	5.06243	3.74e-22	2.93e-20
AP003774.3	-1.93975	3.77204	4.12e-22	3.2e-20
TMEM26-AS1	-2.01958	3.55283	4.17e-22	3.2e-20
LINC02202	2.54345	5.26163	4.65e-22	3.5e-20
ST8SIA6-AS1	5.54393	9.08303	4.67e-22	3.5e-20
AL136162.1	1.97869	5.79328	5.57e-22	4.13e-20
LINC01818	-2.68077	4.39305	9.3e-22	6.83e-20
AC016027.1	-1.0476	7.35666	9.96e-22	7.23e-20
BACE1-AS	1.12924	8.2036	1.01e-21	7.27e-20
AC116049.2	4.89647	5.51611	1.15e-21	8.18e-20
AC004160.1	-2.49901	7.19433	1.21e-21	8.53e-20
HID1-AS1	-1.69191	4.57004	2.12e-21	1.48e-19
DNAJC9-AS1	1.32435	5.76325	2.52e-21	1.72e-19
AC105137.2	1.90123	4.83632	3.2e-21	2.16e-19
GAS5	1.71588	13.9839	3.29e-21	2.2e-19
AC011294.1	4.27543	7.15599	3.49e-21	2.31e-19
DLG5-AS1	2.12217	6.53267	3.62e-21	2.37e-19
LINC01419	10.9613	10.6672	4.49e-21	2.91e-19
AL136084.3	3.91903	4.29301	4.71e-21	3.03e-19
AL731569.1	1.30717	6.66828	6.61e-21	4.21e-19
AC012409.1	-1.83029	6.9687	1.46e-20	9.2e-19
AL139089.1	1.52239	5.8955	1.52e-20	9.49e-19
FOXD2-AS1	1.95183	8.94697	1.65e-20	1.02e-18
LINC00685	1.91681	5.69782	1.69e-20	1.04e-18
AC010201.2	1.90705	5.80002	1.9e-20	1.16e-18
AC100849.1	-1.86253	3.76548	1.92e-20	1.16e-18
AL513320.1	1.91028	4.95386	2.1e-20	1.26e-18
AC084033.3	1.4939	8.36931	2.24e-20	1.32e-18
U73166.1	1.98079	6.10761	2.33e-20	1.37e-18
LINC02241	8.73071	7.77488	2.43e-20	1.41e-18
LINC00355	7.18002	6.25743	2.95e-20	1.69e-18
AC015468.1	-2.98644	3.39201	4.39e-20	2.49e-18
LEF1-AS1	3.66439	4.73163	4.44e-20	2.5e-18
AC011921.1	2.11662	4.56096	5.23e-20	2.92e-18
AC245100.6	7.69967	7.46318	5.37e-20	2.97e-18
AL451074.2	1.8713	5.53237	5.78e-20	3.17e-18
AC132872.2	2.29282	4.71889	6.46e-20	3.52e-18
AC116025.2	3.01405	4.56741	7.22e-20	3.9e-18
GNG12-AS1	-1.45059	6.32695	7.42e-20	3.98e-18
MIR4435-2HG	1.64784	11.1564	9.13e-20	4.86e-18
FGF14-AS2	-1.40886	8.15326	1.07e-19	5.67e-18
RNF139-AS1	1.31018	7.22367	1.25e-19	6.55e-18
AFAP1-AS1	7.09763	10.1106	1.4e-19	7.22e-18
LINC02476	7.66011	7.09994	1.42e-19	7.29e-18
NPSR1-AS1	6.25849	7.32199	1.59e-19	8.08e-18
KCNMB2-AS1	4.45248	7.28876	1.76e-19	8.85e-18
LINC01703	2.2266	6.88693	1.86e-19	9.28e-18
DUXAP8	2.95462	6.8423	1.91e-19	9.47e-18
AC020978.4	-1.89534	7.85213	1.94e-19	9.56e-18
AC079174.2	1.58541	6.18476	2.64e-19	1.29e-17
AP001469.3	1.83574	7.04421	2.7e-19	1.31e-17
AC004816.1	1.86521	6.56336	3.37e-19	1.62e-17
AC139100.2	1.90158	6.44299	3.48e-19	1.67e-17
PVT1	2.1704	9.36624	4.49e-19	2.13e-17
AC105384.1	-2.15981	3.42748	4.55e-19	2.15e-17
LINC01532	5.53442	5.32088	5.04e-19	2.36e-17
CCDC18-AS1	1.20991	9.29424	5.15e-19	2.4e-17
TMPO-AS1	1.50997	8.97899	5.45e-19	2.52e-17
LINC00853	2.15874	7.60881	5.73e-19	2.63e-17
AC023908.3	1.89477	5.08709	6.67e-19	3.04e-17
FEZF1-AS1	5.3557	7.2799	8.58e-19	3.89e-17
MELTF-AS1	2.1544	7.07121	8.9e-19	4.01e-17
AC026362.1	1.28509	5.61776	1.15e-18	5.16e-17
LINC01138	1.40385	9.09402	1.25e-18	5.55e-17
HOXA11-AS	5.58631	5.23434	1.31e-18	5.78e-17
STAM-AS1	2.04338	4.8907	1.33e-18	5.84e-17
CDKN2A-DT	4.08184	3.82996	1.48e-18	6.45e-17
AC087392.1	-2.58771	7.19987	1.54e-18	6.68e-17
AC017083.1	1.75696	4.81157	1.79e-18	7.71e-17
TDRKH-AS1	1.60889	5.72804	1.81e-18	7.72e-17
AC004540.2	-2.46012	6.84502	1.86e-18	7.92e-17
AC009148.1	1.96465	4.57146	2.13e-18	8.97e-17
AL365181.3	3.49257	10.8546	2.2e-18	9.22e-17
AL512791.2	-1.15557	5.78826	2.3e-18	9.59e-17
GUSBP11	1.68405	7.43162	2.72e-18	1.13e-16
SNHG20	1.00572	9.05132	2.98e-18	1.23e-16
AC099850.3	2.57269	6.4624	3.65e-18	1.49e-16
AC009690.2	1.16326	7.14924	3.77e-18	1.53e-16
AL121832.3	2.04974	5.65139	5e-18	2.02e-16
AL512652.1	2.63936	3.88544	5.18e-18	2.08e-16
AC016550.2	5.53538	4.6417	5.22e-18	2.08e-16
AC010864.1	1.45158	5.31844	5.62e-18	2.23e-16
AL445524.1	2.04984	10.831	6.21e-18	2.45e-16
AC097641.2	1.61419	4.63374	6.46e-18	2.53e-16
AC068858.1	3.21711	4.24744	6.81e-18	2.66e-16
AL078581.1	-1.23825	5.15755	7.84e-18	3.04e-16
AC073352.1	2.32772	4.1662	7.87e-18	3.04e-16
AC114316.2	4.02221	5.16023	9.1e-18	3.49e-16
SNHG25	2.07921	7.49056	9.66e-18	3.68e-16
AC019131.2	-1.06375	7.24253	1.03e-17	3.91e-16
MAFA-AS1	7.22181	6.32318	1.05e-17	3.96e-16
SNHG7	1.40413	11.8665	1.06e-17	3.96e-16
LINC02561	3.24156	5.35454	1.1e-17	4.1e-16
AL590666.2	3.07341	8.02406	1.15e-17	4.28e-16
TFAP2A-AS1	3.76196	5.9185	1.41e-17	5.21e-16
TM4SF19-AS1	1.74386	5.54778	1.42e-17	5.21e-16
AC024230.1	5.5671	5.04365	1.67e-17	6.08e-16
AC079061.1	-2.28341	7.85559	1.76e-17	6.38e-16
AC099520.1	5.43838	4.34383	1.82e-17	6.58e-16
AL359878.1	2.23239	4.8026	1.97e-17	7.06e-16
AC009005.1	2.04158	7.32871	2.1e-17	7.5e-16
SNHG4	2.26672	6.80404	2.13e-17	7.56e-16
AL121899.1	2.07623	7.47124	2.14e-17	7.56e-16
LINC02585	2.05563	4.91467	2.18e-17	7.68e-16
PRKAR2A-AS1	1.40554	7.6319	2.25e-17	7.87e-16
LINC00528	1.50952	7.52611	2.43e-17	8.47e-16
AC090227.2	-2.65848	3.9317	2.57e-17	8.9e-16
AC048341.2	1.44756	6.14741	2.67e-17	9.21e-16
AC078778.1	1.87082	5.61262	2.74e-17	9.33e-16
DHRS4-AS1	-1.05474	11.7916	2.74e-17	9.33e-16
AC111000.4	2.32217	8.69664	3.05e-17	1.03e-15
AC090502.1	7.78336	7.99754	3.32e-17	1.12e-15
WARS2-IT1	-2.01839	4.23306	3.58e-17	1.2e-15
AC091987.1	5.65234	4.73896	3.86e-17	1.29e-15
HAO2-IT1	-2.33715	4.65142	3.87e-17	1.29e-15
AC034229.4	2.40022	4.39535	4.15e-17	1.37e-15
AC092384.2	-2.45999	7.08726	4.26e-17	1.4e-15
AC011462.4	1.75847	5.09739	4.3e-17	1.41e-15
AC232271.1	1.23179	6.93727	4.33e-17	1.41e-15
AL157832.2	-2.06159	4.0378	4.54e-17	1.47e-15
LINC01451	3.04928	9.00212	4.65e-17	1.5e-15
AC105118.1	7.32757	6.47145	5.21e-17	1.68e-15
U91324.1	-1.5046	7.88512	5.87e-17	1.88e-15
AP001178.3	2.87449	4.18498	5.92e-17	1.89e-15
AC025171.2	1.39255	7.42559	6.22e-17	1.97e-15
LINC01004	1.21743	6.9861	6.26e-17	1.98e-15
AC003102.1	1.38461	7.12409	6.77e-17	2.13e-15
AC016737.1	1.92249	4.9836	7.19e-17	2.25e-15
AL158212.3	1.41046	7.71986	7.4e-17	2.3e-15
AL117379.1	1.42684	5.86014	8.16e-17	2.53e-15
FP671120.4	-1.76158	6.50072	8.63e-17	2.65e-15
LINC01863	-2.45202	4.41859	8.73e-17	2.67e-15
AL022322.1	1.70504	6.50977	8.79e-17	2.67e-15
AC245128.3	-2.10347	4.61142	9.15e-17	2.77e-15
AC009509.4	-1.31807	4.97262	9.53e-17	2.87e-15
AC026740.1	2.42544	7.1233	9.59e-17	2.88e-15
AC092809.2	-1.82665	5.11971	9.82e-17	2.93e-15
ASMTL-AS1	1.40108	8.91586	1.06e-16	3.16e-15
AL139412.1	2.20462	6.40052	1.09e-16	3.21e-15
CYTOR	1.74303	10.8757	1.09e-16	3.21e-15
AL392089.1	-2.02296	3.7172	1.12e-16	3.29e-15
LINC02428	-2.12608	9.67927	1.16e-16	3.38e-15
HAND2-AS1	-2.42465	7.78824	1.18e-16	3.44e-15
AC069544.1	1.1791	6.38348	1.24e-16	3.6e-15
LINC01679	-1.43859	6.43236	1.38e-16	3.98e-15
LINC01121	4.06818	5.02243	1.41e-16	4.06e-15
AC009831.3	-1.84147	3.29786	1.43e-16	4.1e-15
AC013731.1	1.73909	5.30087	1.45e-16	4.13e-15
HRAT92	2.78847	7.16494	1.46e-16	4.13e-15
LINC01970	2.84057	5.18594	1.57e-16	4.43e-15
AP000553.2	2.75953	4.32602	1.91e-16	5.36e-15
STAU2-AS1	2.23822	4.89133	1.92e-16	5.37e-15
AC073842.2	2.08743	4.75354	1.93e-16	5.37e-15
AC110285.2	1.917	8.22489	1.93e-16	5.37e-15
AC007364.1	-1.34072	6.18308	2e-16	5.53e-15
AC005332.1	1.7343	4.48107	2.01e-16	5.53e-15
ZFPM2-AS1	3.95894	8.71444	2.06e-16	5.64e-15
AC009137.2	-1.31318	4.64463	2.08e-16	5.68e-15
AP003352.1	1.22571	8.6712	2.15e-16	5.87e-15
STEAP3-AS1	-1.55263	5.05159	2.26e-16	6.09e-15
F11-AS1	-1.33422	10.084	2.26e-16	6.09e-15
AL024498.1	1.78853	4.52624	2.57e-16	6.91e-15
AC023355.1	1.92495	5.11587	2.68e-16	7.18e-15
AL021707.2	1.43864	6.86194	2.74e-16	7.31e-15
LINC00628	2.58722	4.54689	3.08e-16	8.16e-15
LINC02580	-1.65895	5.40365	3.21e-16	8.46e-15
PRR7-AS1	2.4569	4.76765	3.77e-16	9.91e-15
AL691420.1	7.18101	5.76559	3.9e-16	1.02e-14
AF127577.4	-1.01497	8.94869	3.97e-16	1.04e-14
AC112484.3	1.99774	6.50346	4.06e-16	1.05e-14
AC012615.1	1.12195	8.23246	4.14e-16	1.07e-14
AL133215.2	2.34499	4.7231	4.45e-16	1.15e-14
IBA57-DT	1.97351	4.27228	4.59e-16	1.18e-14
AC011005.4	2.37322	5.04505	5.72e-16	1.46e-14
AC099778.1	1.09082	6.17534	6.27e-16	1.6e-14
LINC01833	7.16624	6.64828	6.32e-16	1.6e-14
AP002954.1	-1.84231	4.3771	6.44e-16	1.63e-14
AL445228.2	2.80237	4.50254	6.62e-16	1.67e-14
MAGI2-AS3	-1.78979	10.7502	7.16e-16	1.8e-14
AC124242.1	-1.32604	5.82796	7.76e-16	1.94e-14
AC126118.1	1.85431	4.57473	8.06e-16	2.01e-14
LINC00894	1.40807	7.33672	8.32e-16	2.06e-14
SNHG3	1.50444	10.7096	8.68e-16	2.15e-14
FLJ31104	1.90395	5.90196	8.91e-16	2.2e-14
LINC00665	2.65939	10.2532	9.66e-16	2.37e-14
NCOA7-AS1	-2.34419	4.16329	9.88e-16	2.42e-14
AC005041.3	1.50705	6.15818	1.04e-15	2.53e-14
LINC01116	3.16944	6.85571	1.06e-15	2.57e-14
AC117386.2	4.85302	5.96566	1.16e-15	2.8e-14
AC108748.1	-1.75261	4.74914	1.28e-15	3.1e-14
AL138828.1	4.23757	8.07268	1.5e-15	3.61e-14
TMEM147-AS1	1.0422	8.74536	1.54e-15	3.7e-14
AC103706.1	1.59606	6.96333	1.57e-15	3.74e-14
AL035461.2	1.58246	7.12235	1.73e-15	4.12e-14
LINC01535	3.26309	5.76899	1.8e-15	4.27e-14
LINC00511	3.16912	9.18725	1.94e-15	4.58e-14
AC011445.2	2.30921	6.05002	2.11e-15	4.97e-14
AC036176.1	-1.09959	8.63014	2.18e-15	5.1e-14
AC006252.1	1.82947	4.77419	2.18e-15	5.1e-14
AL365181.2	3.48906	8.53526	2.31e-15	5.38e-14
AC096642.1	1.57822	5.57935	2.39e-15	5.55e-14
FIRRE	3.03682	5.40372	2.44e-15	5.63e-14
LINC01980	7.00418	7.64307	2.68e-15	6.18e-14
AC119424.1	-1.82007	5.68406	2.77e-15	6.36e-14
AP001412.1	1.67948	4.50679	2.89e-15	6.62e-14
LINC01224	4.45262	6.65831	2.91e-15	6.64e-14
LINC01287	8.43762	10.2026	3.12e-15	7.09e-14
AC010280.1	-2.25575	4.21115	3.18e-15	7.19e-14
AL078590.3	-1.66832	6.03446	3.32e-15	7.49e-14
AL031186.1	1.41516	5.13476	3.42e-15	7.7e-14
AC091057.4	2.13306	4.61314	3.64e-15	8.16e-14
RBMS3-AS3	-1.72682	3.8517	3.66e-15	8.17e-14
STK24-AS1	1.5912	5.4732	3.69e-15	8.23e-14
AC093895.1	4.94663	5.60686	4.03e-15	8.96e-14
AC233280.1	2.13624	4.6167	4.14e-15	9.17e-14
AC022306.2	1.23331	6.82559	4.73e-15	1.04e-13
AP000347.2	1.58162	6.10171	4.76e-15	1.05e-13
LINC01194	7.07187	6.14413	5.02e-15	1.1e-13
AC005089.1	1.65594	6.94947	5.06e-15	1.11e-13
AC132872.1	1.04647	8.23352	5.13e-15	1.12e-13
AC068987.1	2.10417	4.74602	5.4e-15	1.17e-13
AC106822.1	-1.96771	5.10738	5.51e-15	1.19e-13
AC010331.1	1.51246	5.69078	5.9e-15	1.27e-13
AC004263.1	1.94601	4.75367	5.96e-15	1.28e-13
Z97832.2	1.48511	5.73966	6.01e-15	1.28e-13
AC092535.4	1.79102	8.37748	6.59e-15	1.4e-13
SNHG12	1.09916	9.61243	6.99e-15	1.48e-13
TMCC1-AS1	1.43503	7.4047	7.26e-15	1.54e-13
LINC02466	5.27381	4.23601	7.58e-15	1.6e-13
HOXD-AS2	3.87322	5.2657	7.66e-15	1.61e-13
AC005785.1	1.31919	6.24961	7.69e-15	1.61e-13
TEX41	3.07738	8.22146	7.96e-15	1.66e-13
AP000253.1	-1.40254	5.03257	8.31e-15	1.73e-13
LINC01611	6.19388	5.15961	8.57e-15	1.78e-13
AL355388.2	2.3202	5.1448	8.86e-15	1.84e-13
AC008875.1	2.26328	4.20362	8.97e-15	1.85e-13
AC078909.2	2.74893	4.41443	9e-15	1.85e-13
AC021491.2	2.91096	3.79137	9.39e-15	1.93e-13
AC005393.1	1.97766	4.64451	9.99e-15	2.04e-13
AP006623.1	1.42749	6.33785	1.05e-14	2.14e-13
AC006538.1	2.17516	5.75819	1.31e-14	2.66e-13
AC107419.1	4.37918	5.00128	1.32e-14	2.68e-13
AP003469.2	3.78558	5.04843	1.38e-14	2.78e-13
AL358072.1	1.5269	4.36509	1.41e-14	2.84e-13
RASGRF2-AS1	2.76044	3.62189	1.45e-14	2.91e-13
LINC01235	2.89533	6.2471	1.45e-14	2.91e-13
AC127024.5	1.33856	5.81267	1.46e-14	2.92e-13
AC129507.2	-1.36348	7.35763	1.47e-14	2.93e-13
FP236383.2	-4.39411	3.91453	1.62e-14	3.21e-13
LINC01426	2.72602	8.53262	1.65e-14	3.27e-13
AL358613.2	-2.19691	3.72016	1.75e-14	3.45e-13
AL592424.1	1.80012	6.6393	1.87e-14	3.66e-13
AC104170.1	-1.22966	5.76554	1.89e-14	3.71e-13
AC104590.1	2.15981	4.12588	1.97e-14	3.84e-13
AL731684.1	4.78376	5.08601	2.25e-14	4.38e-13
AC087741.1	1.1528	8.89172	2.26e-14	4.38e-13
AL121658.1	1.6085	4.74346	2.26e-14	4.38e-13
LINC00482	1.58639	9.14452	2.37e-14	4.58e-13
LINC00893	1.288	7.0629	2.63e-14	5.06e-13
AC022007.1	1.13493	7.54646	2.79e-14	5.36e-13
AL162413.1	6.52368	5.99327	2.85e-14	5.44e-13
DSCR8	7.4315	7.69522	2.88e-14	5.47e-13
MIR2052HG	4.45749	4.92118	3.01e-14	5.7e-13
LINC00942	7.01849	8.92067	3.04e-14	5.75e-13
AC000067.1	2.8503	3.45931	3.06e-14	5.77e-13
AP003469.4	1.34667	9.28422	3.22e-14	6.04e-13
LINC00221	7.58648	8.70999	3.22e-14	6.04e-13
AC124016.1	1.22132	5.3238	3.33e-14	6.23e-13
FLVCR1-DT	1.47879	8.86675	3.54e-14	6.59e-13
LY6E-DT	-1.93202	7.27941	3.54e-14	6.59e-13
LINC00310	-1.2522	4.97849	3.9e-14	7.23e-13
LINC01234	5.56936	7.95829	4.02e-14	7.44e-13
AL359313.1	5.57759	5.36341	4.33e-14	7.99e-13
AC005670.1	2.54865	3.79549	4.41e-14	8.11e-13
ATP2A1-AS1	2.11016	5.42763	4.42e-14	8.11e-13
AL731563.3	1.04536	6.23858	4.69e-14	8.58e-13
AC016394.1	1.28416	6.74266	4.76e-14	8.68e-13
AC139100.1	1.84564	6.71287	5.21e-14	9.47e-13
LINC02588	5.69558	5.38036	5.23e-14	9.49e-13
AC104794.4	-1.51294	3.99914	5.34e-14	9.67e-13
LINC02365	4.28306	8.89006	5.49e-14	9.9e-13
AL163953.1	3.54209	5.38522	5.73e-14	1.03e-12
AC239809.3	3.55932	7.19779	5.82e-14	1.04e-12
AC090809.1	6.53757	5.44495	6.09e-14	1.09e-12
AC141002.1	1.98916	4.24445	6.18e-14	1.1e-12
AC135586.2	-1.245	5.22058	7.11e-14	1.27e-12
AL117329.1	5.23447	4.80585	7.34e-14	1.3e-12
AC114401.1	4.25687	4.66292	7.42e-14	1.31e-12
AP001453.3	1.19394	6.11319	7.72e-14	1.36e-12
AP000593.3	5.11446	6.85197	8.22e-14	1.45e-12
PCDH9-AS2	-3.25051	4.93297	9.06e-14	1.59e-12
AC011337.1	1.46932	4.79103	9.14e-14	1.6e-12
AC079466.1	6.1011	11.3488	9.21e-14	1.61e-12
AC073195.1	1.16045	5.58987	9.3e-14	1.62e-12
AC010894.3	4.46663	6.63874	9.99e-14	1.74e-12
AC022211.2	1.35138	6.80799	1.03e-13	1.78e-12
AC010300.1	1.49051	6.23493	1.04e-13	1.79e-12
LUCAT1	3.90786	7.75323	1.09e-13	1.87e-12
PCAT6	1.47147	7.95148	1.09e-13	1.87e-12
AP006621.2	1.88089	5.99203	1.09e-13	1.87e-12
AC073111.1	2.35738	3.73307	1.14e-13	1.95e-12
AL358075.2	2.49533	4.19153	1.14e-13	1.95e-12
AC245060.6	1.5558	6.45078	1.28e-13	2.18e-12
AC078993.1	4.18999	7.10547	1.31e-13	2.23e-12
AC011503.1	4.54111	5.83727	1.32e-13	2.23e-12
AL021807.1	2.1346	5.66064	1.34e-13	2.27e-12
ELF3-AS1	1.53639	8.32708	1.35e-13	2.28e-12
AC080129.2	1.81549	5.59561	1.42e-13	2.39e-12
AC079766.1	-1.1924	4.6989	1.54e-13	2.59e-12
AL139123.1	1.61244	4.29264	1.63e-13	2.73e-12
LINC01355	1.1272	8.19238	1.74e-13	2.91e-12
AC074212.1	1.23277	7.81726	1.8e-13	3e-12
AL160006.1	1.13146	8.86599	1.87e-13	3.12e-12
DNM3OS	-1.42758	7.08335	1.97e-13	3.27e-12
AC090192.2	5.2106	5.08156	2.11e-13	3.49e-12
AC025176.1	2.69666	3.95634	2.19e-13	3.61e-12
LINC01186	2.5114	6.11907	2.19e-13	3.61e-12
LINC02313	3.28044	4.90398	2.28e-13	3.75e-12
DCST1-AS1	1.32124	7.77791	2.34e-13	3.84e-12
LINC01762	2.32265	5.05547	2.51e-13	4.09e-12
AC025031.1	-1.44694	4.15583	2.62e-13	4.25e-12
MINCR	1.33463	9.3143	2.63e-13	4.25e-12
AL139095.4	-1.24605	3.75996	2.9e-13	4.67e-12
AC063948.1	1.46846	4.60659	3e-13	4.82e-12
LINC02335	5.46197	4.89475	3.19e-13	5.12e-12
AL133410.1	1.62693	5.14946	3.24e-13	5.18e-12
FBXL19-AS1	1.41872	7.51706	3.27e-13	5.22e-12
AC024600.1	-1.92992	4.56332	3.43e-13	5.45e-12
AL035563.1	1.264	5.89389	3.49e-13	5.53e-12
LINC01424	1.93199	4.10505	3.5e-13	5.54e-12
GAPLINC	2.90967	7.08161	3.75e-13	5.91e-12
LINC00906	5.27766	4.6724	3.81e-13	5.99e-12
AC245884.8	1.26757	5.64476	3.83e-13	5.99e-12
FAM3D-AS1	-1.76082	3.80763	3.97e-13	6.21e-12
LINC02377	6.12087	5.63838	4.07e-13	6.35e-12
AC145285.6	1.10121	5.60737	4.21e-13	6.54e-12
AC008764.8	1.09358	5.90108	4.3e-13	6.68e-12
LINC02367	1.90627	5.5142	4.33e-13	6.7e-12
AL450992.2	1.44129	8.38501	4.49e-13	6.94e-12
SERTAD4-AS1	2.80871	6.50881	4.64e-13	7.15e-12
AP006216.2	-1.65234	6.65607	4.77e-13	7.34e-12
AC096564.1	-1.42338	5.0442	4.8e-13	7.37e-12
AC012146.1	1.39076	8.66979	4.86e-13	7.44e-12
AP003419.3	1.87401	5.02379	4.9e-13	7.48e-12
AC145343.1	1.58288	6.18778	4.91e-13	7.48e-12
AC012236.1	2.35268	7.88897	5.26e-13	8e-12
C2orf48	2.16213	5.41935	5.47e-13	8.3e-12
AC106900.2	4.14807	4.77411	5.67e-13	8.58e-12
AC106820.3	1.49382	5.74443	5.97e-13	9.01e-12
LINC02275	-2.22812	6.09253	6.39e-13	9.63e-12
AC011498.6	1.58508	4.47698	6.41e-13	9.64e-12
AC087294.1	1.52993	4.31434	6.49e-13	9.74e-12
AC007639.1	4.05516	5.88126	6.52e-13	9.76e-12
TSPEAR-AS2	2.55824	8.48379	6.56e-13	9.8e-12
AL355802.2	1.42133	5.60067	6.73e-13	1e-11
AC097515.1	3.53585	4.16277	7.16e-13	1.06e-11
AC138696.2	1.31501	6.36477	7.83e-13	1.16e-11
LINC02152	3.88659	4.1492	8.44e-13	1.25e-11
AP002807.1	1.43613	7.07926	8.44e-13	1.25e-11
AC131391.1	4.71806	4.05041	8.78e-13	1.29e-11
AL035401.1	4.4119	4.16626	8.97e-13	1.32e-11
AL591848.2	3.05042	3.97019	9.34e-13	1.37e-11
AC004160.2	-2.20879	4.75717	9.83e-13	1.44e-11
AL391056.1	3.89005	7.54809	1.08e-12	1.58e-11
AC013553.3	2.18825	3.89844	1.12e-12	1.64e-11
AC012613.2	-1.83812	3.72889	1.14e-12	1.66e-11
LINC01612	-3.13787	6.03739	1.27e-12	1.84e-11
AL031722.1	-1.2255	5.31829	1.33e-12	1.92e-11
AL160314.2	1.38357	4.76433	1.33e-12	1.92e-11
AC008610.1	1.48483	5.81324	1.34e-12	1.93e-11
AC109830.1	5.18421	4.39983	1.37e-12	1.97e-11
AC112178.1	5.85472	5.31118	1.38e-12	1.98e-11
AC012313.8	1.47749	5.41815	1.39e-12	1.99e-11
MIR194-2HG	1.20763	7.87023	1.41e-12	2.02e-11
AC098820.1	1.31515	6.17976	1.44e-12	2.05e-11
AL139023.1	5.12358	4.99191	1.46e-12	2.07e-11
LINC01572	1.98835	4.95969	1.47e-12	2.08e-11
LINC01136	2.33254	5.22532	1.54e-12	2.18e-11
AL136537.2	6.1127	5.30513	1.55e-12	2.18e-11
ZMIZ1-AS1	1.65977	7.11946	1.75e-12	2.45e-11
AC109460.1	1.11774	5.02398	1.79e-12	2.49e-11
LINC01667	7.51262	7.56317	1.83e-12	2.54e-11
MIR600HG	1.30965	8.33687	1.87e-12	2.6e-11
AC005264.1	1.68601	3.96392	1.92e-12	2.66e-11
CTD-2201I18.1	1.65864	6.58649	2.15e-12	2.96e-11
AC007298.2	-1.75504	6.63529	2.16e-12	2.98e-11
AC084018.1	1.41923	6.41171	2.27e-12	3.12e-11
HCG27	1.07639	7.11649	2.29e-12	3.14e-11
AL355987.4	2.0766	7.12596	2.39e-12	3.26e-11
AL359921.2	1.06113	7.03991	2.39e-12	3.26e-11
AC023090.1	4.86556	5.39766	2.39e-12	3.26e-11
AC145423.3	1.60633	4.20806	2.41e-12	3.28e-11
AC015922.3	-1.13595	6.49373	2.42e-12	3.28e-11
AC007319.1	-1.11487	6.65054	2.44e-12	3.3e-11
AC002128.1	1.24289	5.42593	2.57e-12	3.47e-11
PRC1-AS1	1.69089	4.22965	2.64e-12	3.56e-11
AL589765.6	2.00625	3.92473	2.65e-12	3.56e-11
LINC01748	4.90043	5.67879	2.73e-12	3.67e-11
AC109460.3	1.08229	6.02477	2.93e-12	3.91e-11
LINC02388	-1.90224	4.98731	3.03e-12	4.05e-11
FLJ12825	2.56793	4.691	3.17e-12	4.21e-11
AL121772.1	1.92196	5.32184	3.23e-12	4.29e-11
DNM1P35	1.7671	6.25139	3.3e-12	4.36e-11
LINC02323	3.73114	5.15471	3.36e-12	4.42e-11
AC007773.1	1.47667	6.51133	3.36e-12	4.42e-11
LINC01389	1.63217	5.96331	3.48e-12	4.57e-11
AC105105.2	-1.23214	8.23004	3.57e-12	4.68e-11
AC003988.1	-2.24107	3.25519	3.64e-12	4.76e-11
AC018755.4	-1.72718	5.31938	3.91e-12	5.1e-11
Z99289.1	-1.76441	4.61352	4.05e-12	5.28e-11
LINC01775	2.56846	3.45332	4.31e-12	5.56e-11
AC021321.1	1.6584	4.5079	4.31e-12	5.56e-11
HEXA-AS1	1.5875	5.53058	4.37e-12	5.63e-11
AC007277.1	3.68666	5.74084	4.47e-12	5.74e-11
SLC9A3-AS1	1.94047	10.6979	4.6e-12	5.91e-11
LNCAROD	4.30806	3.62721	4.81e-12	6.15e-11
AC027796.4	1.54621	6.07978	4.81e-12	6.15e-11
LINC01979	-1.77027	6.41438	4.85e-12	6.18e-11
AC011468.1	1.16865	6.75734	5.01e-12	6.35e-11
LINC01126	1.62471	5.40479	5.01e-12	6.35e-11
AL049830.3	2.84359	4.46396	5.01e-12	6.35e-11
AL135999.1	1.15277	8.10518	5.11e-12	6.46e-11
U47924.3	1.9321	4.05323	5.33e-12	6.73e-11
KIAA1614-AS1	2.06299	4.18846	5.45e-12	6.87e-11
AC025254.1	6.8175	5.45125	5.84e-12	7.33e-11
AL390728.6	1.13269	9.28936	6.04e-12	7.55e-11
AC087521.1	-1.53541	4.72157	6.3e-12	7.86e-11
RPL34-AS1	-1.1558	4.54126	6.41e-12	7.98e-11
AC002116.2	1.29002	5.45426	6.43e-12	7.99e-11
LINC02404	6.5262	6.67185	6.47e-12	8.02e-11
AL080317.3	1.15469	7.37498	6.51e-12	8.06e-11
CTD-2297D10.2	5.34994	6.42323	6.73e-12	8.32e-11
SSTR5-AS1	6.23632	9.54075	6.9e-12	8.52e-11
AC020658.4	3.24194	3.38165	7.07e-12	8.71e-11
LINC02156	-1.89908	4.47136	7.35e-12	9.04e-11
BBOX1-AS1	4.53847	5.75793	7.43e-12	9.12e-11
AC008549.1	-1.79812	10.4835	7.46e-12	9.12e-11
AL031673.1	1.06331	6.90897	7.46e-12	9.12e-11
AL590705.1	2.26557	6.10575	7.49e-12	9.15e-11
AC115619.1	-1.18644	12.9398	7.63e-12	9.3e-11
MORF4L2-AS1	1.11631	5.47456	7.92e-12	9.63e-11
AC010333.1	4.13876	4.34844	8.13e-12	9.87e-11
AC091588.3	-1.38387	4.22899	8.14e-12	9.87e-11
LINC02027	-2.34103	7.99962	8.21e-12	9.92e-11
AC018648.1	1.75628	4.0158	8.21e-12	9.92e-11
SOCS2-AS1	-1.25495	8.23366	8.7e-12	1.05e-10
AC106820.5	1.9336	4.63775	8.87e-12	1.07e-10
AL391095.2	-1.39922	9.44814	8.95e-12	1.07e-10
AC016877.3	4.34345	4.14967	9.05e-12	1.08e-10
AC090164.2	2.40441	5.7173	9.29e-12	1.11e-10
AC092957.1	5.4834	4.94716	9.36e-12	1.12e-10
AC010201.1	1.88073	4.13631	9.41e-12	1.12e-10
AL591895.1	1.02348	8.86575	9.49e-12	1.13e-10
LINC01524	4.06139	4.26788	9.51e-12	1.13e-10
AC093515.1	4.95014	4.02413	9.66e-12	1.14e-10
STPG3-AS1	1.69475	7.49192	9.68e-12	1.14e-10
AC110799.1	3.22849	3.26971	9.77e-12	1.15e-10
RMST	3.52675	5.87465	1.03e-11	1.21e-10
AL022323.1	-1.01243	8.16456	1.04e-11	1.22e-10
AC092910.3	1.10949	6.09767	1.05e-11	1.23e-10
LINC01608	6.35627	6.60151	1.06e-11	1.24e-10
AC008870.2	1.02674	5.53189	1.12e-11	1.32e-10
AL118511.2	3.18103	4.59712	1.13e-11	1.32e-10
AC091182.1	2.11766	6.15623	1.17e-11	1.37e-10
AL157778.1	5.53984	4.85688	1.21e-11	1.41e-10
CYP4A22-AS1	1.7583	4.46187	1.24e-11	1.45e-10
AC211476.2	1.66458	3.8973	1.25e-11	1.46e-10
AC106771.1	5.33743	4.51592	1.26e-11	1.46e-10
AC090559.1	-1.31949	6.20791	1.27e-11	1.47e-10
LINC01607	1.72001	5.93457	1.28e-11	1.48e-10
AL356234.2	3.18316	6.05962	1.34e-11	1.54e-10
AC010333.2	3.89538	4.34574	1.35e-11	1.55e-10
HM13-AS1	-1.07293	5.41768	1.38e-11	1.59e-10
AL589182.1	4.55421	3.77645	1.4e-11	1.6e-10
AC025171.4	1.42715	5.60434	1.41e-11	1.61e-10
AC103740.1	-1.49506	9.26861	1.41e-11	1.61e-10
LINC01480	3.38	7.61156	1.42e-11	1.62e-10
SPATA3-AS1	2.54404	4.60295	1.43e-11	1.63e-10
CCDC26	-2.03903	3.44629	1.45e-11	1.64e-10
GSEC	1.17642	8.02627	1.48e-11	1.68e-10
AC005387.2	1.70896	3.90391	1.5e-11	1.7e-10
AL031055.1	-1.06631	6.05533	1.5e-11	1.7e-10
PART1	6.90533	7.85609	1.53e-11	1.73e-10
AC100803.3	1.88834	5.46849	1.66e-11	1.87e-10
LINC01943	1.59014	6.24548	1.72e-11	1.93e-10
LINC02153	-2.572	3.73881	1.9e-11	2.13e-10
KDM4A-AS1	1.02023	6.81721	1.91e-11	2.14e-10
AC069277.1	4.90247	5.16064	1.93e-11	2.15e-10
LINC00607	2.34346	7.54366	1.95e-11	2.18e-10
AP002478.1	5.07215	4.90168	1.98e-11	2.21e-10
AC010595.1	5.16841	4.73061	1.99e-11	2.22e-10
AC122710.1	5.57536	4.87164	2.02e-11	2.24e-10
AP000525.1	2.48494	4.7459	2.03e-11	2.25e-10
AC093677.2	-1.01261	4.84588	2.06e-11	2.27e-10
AL139286.2	1.76397	4.24554	2.12e-11	2.34e-10
CASC20	5.62432	5.32811	2.13e-11	2.35e-10
SMIM25	-1.33655	8.02335	2.22e-11	2.44e-10
LINC00491	5.57628	4.66541	2.29e-11	2.51e-10
AC104809.1	-2.55807	9.32137	2.34e-11	2.56e-10
AC068987.4	1.77166	8.80266	2.36e-11	2.58e-10
AL109615.3	3.05713	7.64865	2.36e-11	2.58e-10
AL031665.2	1.11089	5.21205	2.5e-11	2.73e-10
BREA2	1.23	5.40791	2.53e-11	2.76e-10
AC245595.1	2.20454	5.23138	2.6e-11	2.83e-10
LINC00683	-2.15865	4.44833	2.72e-11	2.94e-10
AP002360.3	1.56765	4.95271	2.86e-11	3.09e-10
LINC01197	-1.08628	7.40734	2.97e-11	3.2e-10
MIR548XHG	6.44478	5.62092	3.06e-11	3.3e-10
AC023302.1	2.37201	3.52564	3.11e-11	3.34e-10
AF279873.3	6.58391	6.12877	3.18e-11	3.41e-10
AL139130.1	3.42104	4.50791	3.2e-11	3.42e-10
AC019193.3	-1.4268	3.48936	3.32e-11	3.55e-10
SNHG6	1.15169	12.8866	3.69e-11	3.93e-10
HOXC-AS1	5.50172	4.3852	3.83e-11	4.08e-10
BX649601.1	1.69301	5.46107	3.88e-11	4.12e-10
AL137026.2	4.25013	4.58606	3.98e-11	4.22e-10
LINC01108	2.78408	5.76554	4e-11	4.24e-10
AC108463.2	1.49913	4.30669	4.21e-11	4.43e-10
AC244153.1	-1.09753	5.62075	4.21e-11	4.43e-10
CEP83-DT	1.26799	5.01543	4.37e-11	4.59e-10
AC113404.1	2.81113	5.4063	4.56e-11	4.79e-10
FAM182B	1.96953	5.42398	4.65e-11	4.88e-10
DLX6-AS1	5.28117	6.31796	4.7e-11	4.92e-10
AC074138.1	1.74466	4.18219	4.72e-11	4.93e-10
LINC00235	1.27379	6.33171	4.74e-11	4.95e-10
AL359513.1	1.40891	5.57711	4.8e-11	5e-10
PLA2G4C-AS1	1.53716	4.76231	4.95e-11	5.15e-10
LINC02595	2.98082	3.54808	5.05e-11	5.24e-10
LINC02037	-1.5283	8.3697	5.06e-11	5.24e-10
AC112493.1	3.63227	4.6576	5.06e-11	5.24e-10
FLJ45513	1.23613	6.61544	5.14e-11	5.31e-10
RHPN1-AS1	1.33071	6.95218	5.28e-11	5.45e-10
AL353801.3	1.46938	4.47136	5.58e-11	5.76e-10
AL021328.1	-2.25856	7.21456	5.62e-11	5.78e-10
AL008582.1	1.61099	4.32536	5.72e-11	5.88e-10
LINC00106	1.31197	7.02112	5.85e-11	6e-10
MGC27382	-1.22268	6.82717	5.87e-11	6e-10
FAM99A	-1.9933	11.3232	5.88e-11	6.01e-10
LINC02492	5.41574	4.53627	5.98e-11	6.1e-10
AL121772.3	1.4734	4.70291	5.99e-11	6.1e-10
LINC01719	1.44049	7.50851	6e-11	6.1e-10
LINC02438	3.30323	4.47546	6.01e-11	6.1e-10
AL031123.2	1.19313	7.12431	6.25e-11	6.34e-10
AL138762.1	1.17146	5.30977	6.36e-11	6.44e-10
VIPR1-AS1	-1.44	4.09109	6.38e-11	6.45e-10
AL512770.1	1.08041	5.93137	6.45e-11	6.51e-10
AC016710.1	6.20627	5.19462	6.5e-11	6.54e-10
AC092117.1	1.31898	6.36858	6.65e-11	6.68e-10
AL357079.1	1.23587	5.02569	6.66e-11	6.68e-10
AL513327.3	2.09246	3.54591	6.89e-11	6.9e-10
AC069224.1	1.17039	6.13431	6.96e-11	6.95e-10
AL008729.1	1.19623	6.01534	6.96e-11	6.95e-10
AP005230.1	3.77256	4.29358	7.07e-11	7.05e-10
LINC00624	2.62298	7.29643	7.18e-11	7.15e-10
AC112484.1	1.43403	5.94931	7.19e-11	7.15e-10
SLC12A5-AS1	2.24176	5.86447	7.44e-11	7.38e-10
AC092667.1	2.04553	5.31602	7.55e-11	7.48e-10
AC113383.1	2.97928	3.94846	7.72e-11	7.63e-10
HOXA-AS3	3.59762	4.204	8.21e-11	8.1e-10
AC099343.2	1.24487	4.96017	8.4e-11	8.28e-10
AC005150.1	7.89725	6.91002	8.51e-11	8.38e-10
AC099568.2	1.27851	5.60612	8.58e-11	8.43e-10
LINC01977	2.74028	5.40947	9.37e-11	9.2e-10
AC012617.1	2.2131	4.58788	9.4e-11	9.21e-10
AC100872.1	2.79015	4.4514	9.53e-11	9.33e-10
AC108751.4	1.60257	5.89329	9.76e-11	9.54e-10
AL355574.1	1.2012	5.4247	9.8e-11	9.57e-10
AC005224.3	-1.50691	4.76201	1e-10	9.76e-10
AL133264.2	-1.65545	3.25257	1.01e-10	9.81e-10
FP325330.3	3.78197	3.51381	1.01e-10	9.81e-10
AC078942.1	-1.91333	3.55056	1.03e-10	9.94e-10
C9orf163	1.21399	5.62372	1.05e-10	1.02e-09
LINC02159	4.43724	5.63631	1.06e-10	1.03e-09
AL158063.1	1.42132	4.28369	1.08e-10	1.04e-09
AC023590.1	-1.11977	4.30645	1.11e-10	1.07e-09
AC007128.1	4.67818	4.20986	1.17e-10	1.13e-09
AC145207.8	2.46438	5.30352	1.18e-10	1.13e-09
WDFY3-AS2	-1.0846	7.08366	1.22e-10	1.17e-09
CLRN1-AS1	-2.0754	4.88358	1.22e-10	1.17e-09
AP005057.1	3.21308	5.15704	1.23e-10	1.17e-09
AC105411.1	2.82996	7.06937	1.33e-10	1.26e-09
HNF4A-AS1	-1.43368	9.9701	1.33e-10	1.26e-09
AC010542.5	1.03899	5.59833	1.34e-10	1.27e-09
LINC00944	2.59301	6.78656	1.36e-10	1.28e-09
AC024581.1	3.21702	3.74661	1.38e-10	1.3e-09
AC008750.3	2.59108	4.29851	1.39e-10	1.3e-09
AC006249.1	-1.15804	4.26862	1.42e-10	1.34e-09
AL033527.3	2.59165	4.09357	1.46e-10	1.37e-09
AC015813.1	1.08749	9.21823	1.46e-10	1.37e-09
AC112907.3	1.05811	5.46722	1.47e-10	1.37e-09
AC239803.3	2.43555	4.72707	1.52e-10	1.42e-09
LINC01842	3.12855	3.83386	1.58e-10	1.47e-09
AC036108.2	2.13834	6.11403	1.58e-10	1.48e-09
AC010615.2	2.3271	6.43451	1.66e-10	1.54e-09
AC008735.2	1.20542	6.83985	1.67e-10	1.55e-09
AC130343.2	-1.19103	4.46376	1.69e-10	1.57e-09
AC008250.2	-1.39533	4.44468	1.72e-10	1.59e-09
LINC01549	3.22521	7.67541	1.73e-10	1.59e-09
AC026469.1	-1.50766	5.72874	1.74e-10	1.6e-09
AP000526.1	3.27934	3.40169	1.77e-10	1.63e-09
AC015802.4	1.11719	5.36817	1.81e-10	1.66e-09
LINC01269	3.4758	4.76166	1.83e-10	1.68e-09
AL592211.1	1.82907	4.01205	1.87e-10	1.71e-09
MIR663AHG	6.06783	5.62526	1.89e-10	1.73e-09
MIR99AHG	-1.06324	8.93628	1.96e-10	1.78e-09
AC012676.1	1.25734	6.40124	1.96e-10	1.78e-09
LINC02362	-1.42267	10.3187	1.96e-10	1.79e-09
RNF157-AS1	2.44713	6.67159	2.01e-10	1.83e-09
AL139220.2	1.82381	5.35277	2.03e-10	1.85e-09
AC092171.5	1.05848	7.63654	2.05e-10	1.86e-09
AC108062.1	1.05074	7.47557	2.11e-10	1.91e-09
AC027601.2	1.57193	4.18296	2.11e-10	1.91e-09
DHCR24-DT	-1.1022	5.41119	2.16e-10	1.95e-09
AC092171.3	1.05071	8.22315	2.18e-10	1.96e-09
LINC01446	4.43182	6.48253	2.19e-10	1.97e-09
AC007099.1	4.76398	6.79886	2.29e-10	2.06e-09
AC010336.2	-1.32414	6.11856	2.29e-10	2.06e-09
AC004076.2	1.23879	5.70958	2.32e-10	2.08e-09
MIS18A-AS1	1.45764	4.17051	2.34e-10	2.09e-09
AC073611.1	1.02494	6.09944	2.41e-10	2.15e-09
LINC01901	4.22955	4.02621	2.45e-10	2.19e-09
AC069222.1	1.56348	4.29007	2.48e-10	2.21e-09
AL590652.1	2.29555	4.36554	2.51e-10	2.23e-09
AC017002.3	1.87203	4.23208	2.51e-10	2.23e-09
AC009275.1	2.21925	6.85123	2.58e-10	2.29e-09
LINC01666	3.71021	4.86689	2.62e-10	2.31e-09
AC092757.3	1.91258	4.22522	2.62e-10	2.31e-09
IGF2BP2-AS1	3.18161	5.15123	2.62e-10	2.31e-09
AL133325.3	3.71513	3.721	2.64e-10	2.33e-09
AC092115.3	3.32747	4.57834	2.69e-10	2.37e-09
LINC00664	2.60438	5.0991	2.73e-10	2.4e-09
AC109588.1	6.18351	5.39848	2.91e-10	2.55e-09
AP003390.1	1.96446	4.2575	3.07e-10	2.68e-09
LINC00896	1.9223	7.52254	3.09e-10	2.7e-09
TLX1NB	3.03507	3.68608	3.18e-10	2.77e-09
TSPEAR-AS1	2.00177	8.13745	3.2e-10	2.79e-09
AC013275.1	2.43823	7.98906	3.34e-10	2.9e-09
LINC02593	-1.72544	6.84759	3.36e-10	2.92e-09
AC005381.1	4.91013	5.00834	3.44e-10	2.98e-09
BPESC1	3.46644	3.48821	3.45e-10	2.99e-09
HOXC-AS2	3.73341	4.4426	3.52e-10	3.04e-09
FAM99B	-1.81038	8.56494	3.58e-10	3.09e-09
AC011481.1	1.32988	4.4578	3.6e-10	3.11e-09
AC025171.5	1.36614	4.97326	3.63e-10	3.13e-09
LRP4-AS1	1.89886	4.08915	3.75e-10	3.23e-09
RNF144A-AS1	2.60535	6.12143	3.78e-10	3.24e-09
AC120498.9	1.61965	3.88657	3.9e-10	3.35e-09
ARHGEF26-AS1	-1.10369	6.64348	4.13e-10	3.53e-09
AL365226.2	5.51207	5.33923	4.22e-10	3.6e-09
TMEM132D-AS1	7.31411	6.79887	4.59e-10	3.9e-09
AL391832.1	2.52708	5.68462	4.68e-10	3.96e-09
AL512306.2	1.46126	6.76088	4.68e-10	3.96e-09
LINC01019	6.38121	6.00132	4.84e-10	4.08e-09
AC073529.1	1.25714	5.09303	4.93e-10	4.16e-09
AC011632.1	5.4436	5.80628	4.95e-10	4.16e-09
AC010735.1	2.43764	4.0254	4.95e-10	4.16e-09
AL031600.1	1.52685	5.01342	4.96e-10	4.17e-09
LINC01615	2.79154	4.81855	5.07e-10	4.25e-09
AC068831.1	1.09095	4.8014	5.13e-10	4.3e-09
AC007611.1	1.04112	5.95004	5.17e-10	4.32e-09
AC010931.2	3.02216	4.25867	5.23e-10	4.36e-09
LINC00885	-1.9815	7.24501	5.25e-10	4.38e-09
AP006285.2	-1.76679	5.45515	5.39e-10	4.48e-09
AC020765.2	1.02538	5.88887	5.59e-10	4.65e-09
LINC02525	5.35423	5.0006	5.67e-10	4.71e-09
MNX1-AS1	6.29837	6.11388	5.71e-10	4.73e-09
DEPDC1-AS1	3.1272	3.42647	5.76e-10	4.76e-09
AC089983.1	3.63985	3.58619	5.92e-10	4.89e-09
LINC01630	5.00769	5.24123	5.99e-10	4.94e-09
AC012645.4	1.45154	4.23902	6.04e-10	4.98e-09
BX649632.1	1.32879	4.46092	6.06e-10	4.99e-09
AC107959.3	2.03838	5.96199	6.1e-10	5.02e-09
AL033384.2	2.20991	3.74658	6.17e-10	5.07e-09
AC090709.1	3.65349	3.31948	6.33e-10	5.2e-09
AC011933.3	2.22233	3.3693	6.36e-10	5.21e-09
LINC01714	-1.51467	5.29193	6.42e-10	5.25e-09
FALEC	1.63565	4.09428	6.71e-10	5.48e-09
AC022154.1	1.31987	4.41342	6.78e-10	5.54e-09
AC112206.2	-1.74564	9.65737	7.16e-10	5.84e-09
AC034213.1	3.77195	5.39278	7.17e-10	5.84e-09
AC129507.3	-1.0838	6.07287	7.27e-10	5.92e-09
AL021392.1	1.8641	5.37218	7.29e-10	5.92e-09
AL133370.1	4.40875	5.00326	7.32e-10	5.94e-09
AL353708.1	1.00426	5.91849	7.71e-10	6.23e-09
LINC00173	1.87754	4.83726	7.77e-10	6.28e-09
AP001107.5	-1.36661	4.16676	7.87e-10	6.35e-09
COLCA1	1.74445	8.71582	7.91e-10	6.38e-09
LINC00622	1.40708	5.80573	8.1e-10	6.52e-09
AC022296.3	2.28184	3.67339	8.36e-10	6.71e-09
AC020928.1	2.75766	5.0253	8.43e-10	6.76e-09
DSCR4	6.85566	5.95628	8.71e-10	6.97e-09
LINC01134	1.11039	7.54228	8.75e-10	6.99e-09
AC010999.2	1.59202	3.97513	8.83e-10	7.04e-09
AL670729.1	2.41533	4.09921	8.93e-10	7.12e-09
LINC01929	3.2274	5.57948	9.26e-10	7.37e-09
AL669831.5	1.0352	5.77233	9.5e-10	7.54e-09
AC096637.2	2.33243	3.68306	9.61e-10	7.63e-09
AC018553.1	2.53214	6.93446	9.8e-10	7.77e-09
AL928654.1	1.01943	7.3251	1e-09	7.95e-09
AC135048.1	-1.00999	6.66112	1.01e-09	7.96e-09
AL109976.1	2.0407	5.41708	1.05e-09	8.29e-09
SLC7A11-AS1	3.62924	4.50041	1.05e-09	8.32e-09
AL596223.2	2.57146	4.14213	1.07e-09	8.43e-09
AP003716.1	-1.55503	10.0274	1.08e-09	8.5e-09
FAM87A	3.00053	5.03395	1.09e-09	8.55e-09
MCCC1-AS1	1.30248	5.10513	1.12e-09	8.76e-09
AC092954.1	3.79067	3.37867	1.12e-09	8.81e-09
AC090510.2	1.17861	4.12344	1.16e-09	9.07e-09
PCAT18	-1.64063	4.34	1.17e-09	9.12e-09
AC020594.1	1.26853	4.72889	1.2e-09	9.37e-09
LINC00485	2.23033	3.77049	1.23e-09	9.56e-09
AC009121.2	1.76413	4.31455	1.25e-09	9.73e-09
ZNF385D-AS1	5.34982	4.29605	1.25e-09	9.73e-09
B3GALT5-AS1	-2.35191	4.32539	1.34e-09	1.04e-08
LINC02246	-1.0005	4.7466	1.38e-09	1.07e-08
AP001065.1	-1.22668	8.32183	1.38e-09	1.07e-08
LINC02293	4.04293	3.66713	1.39e-09	1.07e-08
AC092625.1	4.8072	3.93034	1.4e-09	1.08e-08
AL360219.1	-1.07492	5.2268	1.46e-09	1.13e-08
AC005618.1	1.76921	5.12968	1.52e-09	1.17e-08
AP002360.2	2.08799	3.39628	1.52e-09	1.17e-08
AC099518.2	1.95511	3.71641	1.53e-09	1.17e-08
AC011611.3	-1.65081	3.55607	1.55e-09	1.18e-08
AL357033.2	-2.12794	4.08048	1.59e-09	1.22e-08
AC012629.2	-1.27941	3.70435	1.61e-09	1.23e-08
AP000842.3	2.89741	3.24016	1.62e-09	1.24e-08
SLC25A34-AS1	2.23475	3.90165	1.65e-09	1.25e-08
AL133467.4	4.47675	4.2345	1.65e-09	1.26e-08
DGCR9	1.9367	6.14902	1.67e-09	1.27e-08
AC004921.1	-1.00487	5.22352	1.68e-09	1.27e-08
MAPT-IT1	2.39887	4.36065	1.72e-09	1.3e-08
AC114811.2	3.50039	5.3506	1.74e-09	1.32e-08
AC005186.1	5.0305	6.56035	1.75e-09	1.32e-08
AC019257.1	-1.83732	5.13991	1.77e-09	1.33e-08
AC106820.2	1.86425	4.09989	1.77e-09	1.34e-08
AC139769.2	4.48193	5.68104	1.8e-09	1.35e-08
AC073655.2	1.01459	5.47494	1.86e-09	1.4e-08
AC093788.1	1.01618	5.40737	1.89e-09	1.42e-08
AC013451.2	2.95071	3.98419	1.99e-09	1.49e-08
AC114485.1	5.83073	4.64395	2.01e-09	1.5e-08
AC005722.3	4.73693	4.25936	2.05e-09	1.53e-08
AC092683.1	1.67573	4.47884	2.09e-09	1.56e-08
AC091133.3	3.46141	4.24831	2.23e-09	1.65e-08
BAALC-AS1	1.4676	6.54588	2.23e-09	1.66e-08
AC020907.1	1.86735	7.11248	2.27e-09	1.68e-08
AP001432.1	1.59618	4.27175	2.39e-09	1.76e-08
DDN-AS1	1.73036	4.79522	2.41e-09	1.78e-08
AC026250.1	1.35928	5.93987	2.42e-09	1.79e-08
LINC00941	2.51745	5.78176	2.49e-09	1.83e-08
AC010997.4	1.97174	3.71884	2.49e-09	1.83e-08
FAM230C	5.88194	5.16149	2.53e-09	1.86e-08
LINC01431	1.06735	5.96239	2.57e-09	1.88e-08
ADGRD1-AS1	6.04898	5.42114	2.58e-09	1.89e-08
LINC00648	5.08118	6.24919	2.59e-09	1.9e-08
AC004923.4	1.29477	4.65812	2.63e-09	1.92e-08
AL161729.4	1.90869	3.87881	2.67e-09	1.95e-08
LINC01747	1.87298	3.48685	2.67e-09	1.95e-08
AL121721.1	4.54642	4.23733	2.7e-09	1.97e-08
LINC00346	1.5982	8.46718	2.71e-09	1.97e-08
AC108136.1	2.59131	5.39594	2.73e-09	1.99e-08
AC079907.1	1.39454	4.26123	2.77e-09	2.01e-08
AF196972.1	1.15582	5.03479	2.78e-09	2.01e-08
LINC01117	2.68613	3.88337	2.8e-09	2.03e-08
AC008991.2	4.58862	3.79503	3.08e-09	2.23e-08
AC114489.1	4.45251	3.85558	3.08e-09	2.23e-08
ATP6V0E2-AS1	1.16064	7.1282	3.09e-09	2.23e-08
AP003174.1	1.92677	5.12567	3.1e-09	2.23e-08
LINC01202	4.83028	3.94281	3.18e-09	2.29e-08
LINC01436	3.35745	7.70451	3.19e-09	2.29e-08
AC073263.1	2.10018	4.56282	3.2e-09	2.3e-08
G2E3-AS1	4.97553	5.08052	3.22e-09	2.3e-08
LINC01702	-1.59335	10.1826	3.29e-09	2.35e-08
LINC01341	1.24926	8.15798	3.33e-09	2.38e-08
LINC00862	1.58333	6.23812	3.36e-09	2.4e-08
AC104118.1	1.03152	5.92528	3.4e-09	2.42e-08
AC009121.1	2.43366	3.50594	3.4e-09	2.42e-08
LNCOC1	1.44741	5.81833	3.46e-09	2.46e-08
LINC02327	4.42784	4.7608	3.73e-09	2.65e-08
AC020907.4	1.5455	4.78177	3.73e-09	2.65e-08
AC010148.1	1.56099	5.51711	4.06e-09	2.87e-08
CASC8	3.29301	5.05995	4.07e-09	2.88e-08
AL359541.1	-1.15066	4.2139	4.12e-09	2.9e-08
AL513217.1	2.23196	3.94279	4.14e-09	2.92e-08
AC234582.1	1.05045	5.73024	4.23e-09	2.98e-08
AL590079.1	-1.73064	4.99924	4.29e-09	3.01e-08
AC245100.1	2.1104	3.66413	4.42e-09	3.1e-08
AL662844.3	1.29622	4.31823	4.43e-09	3.1e-08
AC004870.2	6.05887	5.0544	4.59e-09	3.21e-08
AC006483.2	2.073	3.87643	4.67e-09	3.27e-08
Z84485.1	1.1958	6.11513	4.69e-09	3.27e-08
AC099552.1	6.45463	5.14072	4.71e-09	3.29e-08
AP001830.1	1.01106	7.23796	4.73e-09	3.3e-08
AL158212.2	1.37324	3.96974	4.75e-09	3.3e-08
NALT1	1.13551	6.91221	4.76e-09	3.31e-08
AC080013.3	1.41696	4.23799	4.85e-09	3.37e-08
AC110285.1	1.75875	4.40999	4.87e-09	3.37e-08
AP000561.1	3.29391	3.4	4.89e-09	3.38e-08
PURPL	2.18012	7.82145	4.98e-09	3.45e-08
AC016717.2	5.88524	6.50545	5.05e-09	3.49e-08
C3orf67-AS1	2.50779	3.99595	5.22e-09	3.6e-08
AC090921.1	4.59116	5.87634	5.38e-09	3.71e-08
AC006065.4	5.75667	5.9913	5.43e-09	3.74e-08
FAM85B	-1.48849	3.88366	5.61e-09	3.86e-08
LINC02043	2.14891	4.05747	5.67e-09	3.89e-08
AC097634.1	1.554	4.40997	5.69e-09	3.9e-08
AC084864.1	3.05979	3.38214	5.72e-09	3.92e-08
AC245060.5	1.06217	6.56242	5.75e-09	3.94e-08
LINC02082	3.84903	4.13045	5.81e-09	3.98e-08
LINC01297	4.04995	3.96058	6.02e-09	4.11e-08
LINC02188	3.51859	6.48752	6.05e-09	4.13e-08
AL121583.1	1.20598	4.72101	6.1e-09	4.16e-08
LINC00399	-1.5241	4.25382	6.13e-09	4.17e-08
LINC02413	5.03916	5.80778	6.14e-09	4.18e-08
AL391244.2	1.76644	4.55347	6.35e-09	4.32e-08
AL035252.3	1.49274	6.48626	6.53e-09	4.43e-08
LINC01730	1.72978	4.6683	6.71e-09	4.55e-08
AC124067.4	2.87511	7.03877	6.78e-09	4.59e-08
AC026254.2	1.45511	4.44051	6.82e-09	4.62e-08
LINC01725	-1.05014	6.75631	6.88e-09	4.65e-08
AL359851.1	2.46815	3.28798	7e-09	4.73e-08
LINC01091	1.75532	6.43286	7.01e-09	4.73e-08
AC125603.2	2.87476	5.64616	7.12e-09	4.81e-08
AC099684.1	-1.27218	7.1186	7.23e-09	4.87e-08
LINC01711	3.64448	3.69016	7.25e-09	4.88e-08
AC104088.1	3.82179	4.18403	7.26e-09	4.88e-08
AC118754.1	-1.26182	4.87716	7.5e-09	5.04e-08
AL139275.2	4.89087	3.98134	7.74e-09	5.18e-08
AC007687.1	2.2649	3.33256	7.79e-09	5.22e-08
AC010969.1	-1.92948	6.18399	7.83e-09	5.23e-08
AL109811.1	1.19484	4.34366	7.87e-09	5.26e-08
AC005165.1	3.4609	6.29535	8.33e-09	5.56e-08
AC092378.1	-1.35596	3.82243	8.42e-09	5.61e-08
AP003900.1	4.61733	3.82522	8.49e-09	5.66e-08
MIR9-3HG	2.71785	8.04739	8.6e-09	5.71e-08
AC133644.2	2.28819	5.09048	8.74e-09	5.8e-08
C10orf91	4.40951	6.2166	8.79e-09	5.83e-08
CR381653.1	1.16393	5.6633	9.22e-09	6.11e-08
AL139289.1	1.08201	5.21013	9.5e-09	6.29e-08
AC105053.1	-1.63176	3.3512	9.59e-09	6.34e-08
AC020915.2	1.29005	4.60682	9.78e-09	6.46e-08
UPK1A-AS1	3.08789	5.27996	9.91e-09	6.54e-08
AC108752.1	6.00531	5.23219	9.93e-09	6.55e-08
AC010247.2	2.56544	7.55095	1.02e-08	6.74e-08
C1orf220	1.11657	6.67274	1.03e-08	6.76e-08
AL445647.1	3.57698	4.3831	1.03e-08	6.76e-08
AC125603.1	3.96747	4.26635	1.05e-08	6.89e-08
SATB2-AS1	1.56636	5.3053	1.06e-08	6.93e-08
TRPC7-AS1	3.504	3.8496	1.08e-08	7.07e-08
AC104534.1	1.89979	6.03558	1.08e-08	7.1e-08
AC108134.2	1.17017	5.98898	1.1e-08	7.2e-08
AC006557.1	2.05631	3.42144	1.11e-08	7.25e-08
LINC01956	4.63409	5.46784	1.13e-08	7.33e-08
FGF14-IT1	-1.86848	3.3154	1.15e-08	7.49e-08
AL161669.3	1.13878	7.2246	1.16e-08	7.55e-08
LINC00519	2.91878	3.89088	1.21e-08	7.85e-08
TTC39A-AS1	2.22759	4.746	1.23e-08	7.97e-08
LINC02600	2.43779	6.4629	1.25e-08	8.06e-08
AC011466.3	1.68535	3.53735	1.26e-08	8.13e-08
AP000350.5	1.28813	4.38477	1.3e-08	8.39e-08
AC021092.1	1.7866	4.44209	1.31e-08	8.44e-08
AC103808.3	3.58535	3.75813	1.32e-08	8.52e-08
AC092296.3	-1.21321	4.10957	1.34e-08	8.64e-08
EXTL3-AS1	1.06274	5.7386	1.36e-08	8.75e-08
AC005725.1	3.11588	3.22752	1.41e-08	9.01e-08
PKP4-AS1	1.32413	4.43735	1.43e-08	9.14e-08
AC015922.2	-1.23255	5.24643	1.47e-08	9.37e-08
TDRG1	4.62727	3.82496	1.47e-08	9.4e-08
AP000997.2	2.64471	4.1723	1.48e-08	9.45e-08
AL138974.1	4.03382	4.01159	1.52e-08	9.7e-08
AL356512.1	1.06941	5.36141	1.55e-08	9.86e-08
LINC01509	3.20426	3.26558	1.56e-08	9.89e-08
UCKL1-AS1	1.23301	5.53512	1.58e-08	1e-07
AC037487.1	1.50512	4.02577	1.61e-08	1.02e-07
AC002378.1	3.04098	3.39754	1.68e-08	1.06e-07
AC092809.4	1.14439	4.84929	1.68e-08	1.06e-07
AP006284.1	1.14788	7.9342	1.75e-08	1.1e-07
AC097461.1	1.03622	6.29702	1.79e-08	1.13e-07
AC079760.2	2.97725	4.61034	1.79e-08	1.13e-07
AL592494.1	-1.00708	7.71673	1.81e-08	1.14e-07
AC002091.1	-1.18291	4.26766	1.83e-08	1.15e-07
AC010643.1	2.11736	7.78003	1.83e-08	1.15e-07
AC008060.1	5.20491	4.54322	1.85e-08	1.16e-07
AC006449.5	1.07723	5.63185	1.86e-08	1.17e-07
AP001453.2	1.23571	6.71067	1.89e-08	1.18e-07
AC010132.4	1.16427	4.1424	1.89e-08	1.18e-07
AC090409.1	1.34054	4.75434	1.9e-08	1.19e-07
LINC01242	4.3827	3.68794	2e-08	1.24e-07
AC243836.1	-1.01994	6.52754	2e-08	1.24e-07
LINC02058	4.5172	3.75272	2.05e-08	1.28e-07
AL359710.1	-1.09515	3.84824	2.06e-08	1.28e-07
AC124067.2	2.04595	4.47929	2.07e-08	1.28e-07
LINC01625	-1.71555	6.24216	2.13e-08	1.32e-07
AC006946.2	3.23068	4.38747	2.14e-08	1.33e-07
AC022306.3	1.16198	4.82419	2.17e-08	1.34e-07
LINC01697	4.67134	6.20117	2.21e-08	1.36e-07
DSCR9	1.32755	4.11516	2.31e-08	1.43e-07
LINC01792	4.07793	4.25166	2.36e-08	1.45e-07
AC139887.1	1.15925	4.92713	2.37e-08	1.46e-07
AC011773.4	1.9963	3.56399	2.48e-08	1.52e-07
AC016590.1	1.95975	3.98733	2.49e-08	1.53e-07
AC099792.1	2.95937	4.32145	2.51e-08	1.54e-07
AC009093.5	-1.52397	5.91325	2.52e-08	1.54e-07
AC007405.1	1.05442	5.68334	2.55e-08	1.56e-07
AL354707.1	-1.13282	9.52139	2.62e-08	1.6e-07
AC087627.1	2.07391	3.66183	2.63e-08	1.61e-07
ELFN1-AS1	3.28774	6.7742	2.64e-08	1.61e-07
SOX9-AS1	1.63173	9.99941	2.67e-08	1.63e-07
AGAP1-IT1	-1.33986	7.10347	2.73e-08	1.66e-07
AL022324.3	3.03336	3.39383	2.74e-08	1.66e-07
AC008060.4	5.7446	4.55993	2.76e-08	1.67e-07
LINC01315	1.23381	6.86073	2.79e-08	1.69e-07
AL442128.2	1.21092	4.42662	2.8e-08	1.69e-07
AL080317.2	1.05732	5.86938	2.85e-08	1.72e-07
KCNQ1OT1	1.06207	8.40341	2.87e-08	1.74e-07
LINC00114	2.77775	4.55581	2.88e-08	1.74e-07
MIR325HG	2.54379	6.04238	2.9e-08	1.75e-07
SLC12A9-AS1	1.50829	4.99498	2.92e-08	1.76e-07
PLCE1-AS1	3.31166	4.03541	3e-08	1.8e-07
LINC01151	2.05406	7.87131	3.05e-08	1.83e-07
ADAMTS9-AS2	-1.12823	5.25659	3.08e-08	1.84e-07
SACS-AS1	6.42651	5.94829	3.11e-08	1.86e-07
LINC01694	2.71481	6.45132	3.11e-08	1.86e-07
AC010307.4	3.44539	3.37214	3.14e-08	1.87e-07
AC090772.3	1.52672	5.77821	3.14e-08	1.87e-07
OVAAL	4.78464	4.73661	3.17e-08	1.89e-07
AC074135.1	3.13474	4.37816	3.17e-08	1.89e-07
AL049795.1	1.32591	4.07693	3.2e-08	1.91e-07
AL139042.1	4.75953	4.11799	3.2e-08	1.91e-07
AL451069.3	3.9901	5.00444	3.22e-08	1.91e-07
AC120498.4	1.12386	7.56128	3.23e-08	1.92e-07
AC010973.1	1.6783	3.61605	3.3e-08	1.96e-07
AL133467.1	-1.08504	5.96138	3.32e-08	1.97e-07
AC007406.2	2.14295	6.4282	3.34e-08	1.98e-07
LINC02253	4.52403	5.29103	3.4e-08	2.01e-07
AL954650.1	5.50022	4.65649	3.42e-08	2.02e-07
DDX39B-AS1	1.30501	4.29826	3.52e-08	2.07e-07
AC106038.1	1.69919	3.8867	3.54e-08	2.08e-07
AP002761.4	1.28685	8.42093	3.54e-08	2.08e-07
U52111.1	1.47232	4.27724	3.56e-08	2.09e-07
AL031709.1	1.33993	4.04851	3.57e-08	2.1e-07
AC093249.2	1.45672	3.91837	3.62e-08	2.12e-07
AL121790.1	-1.43218	3.73735	3.62e-08	2.12e-07
AL358473.1	2.3803	3.61559	3.64e-08	2.13e-07
AL139246.3	1.28364	5.19681	3.67e-08	2.15e-07
LINC01507	-2.42197	3.57797	3.69e-08	2.15e-07
AL118505.1	2.36714	5.13836	3.69e-08	2.15e-07
AL359881.1	2.97556	4.33734	3.71e-08	2.16e-07
LINC01348	-1.3052	11.2666	3.74e-08	2.18e-07
AC011352.1	3.13137	3.44044	3.78e-08	2.19e-07
AC004832.5	-1.0403	6.42866	3.82e-08	2.22e-07
AL163952.1	2.90642	4.87584	3.86e-08	2.24e-07
AP001767.3	1.29403	4.60916	3.92e-08	2.27e-07
LINC-ROR	3.46826	4.59721	3.92e-08	2.27e-07
CASC15	1.78253	7.39977	3.98e-08	2.3e-07
AL513218.1	1.11208	4.27193	4.01e-08	2.32e-07
AL365361.1	-1.17834	7.09725	4.06e-08	2.35e-07
AC011899.2	-1.01495	7.34479	4.12e-08	2.38e-07
Z97192.2	2.3318	6.0154	4.13e-08	2.38e-07
TBX2-AS1	1.35548	6.98076	4.21e-08	2.42e-07
AC145423.2	1.44083	4.3737	4.34e-08	2.49e-07
AC027682.4	1.38256	3.96962	4.34e-08	2.49e-07
AL008721.2	1.10271	6.16033	4.42e-08	2.53e-07
AC137630.3	1.34405	4.64377	4.44e-08	2.55e-07
AC010327.4	1.00439	6.20032	4.46e-08	2.56e-07
AC139491.2	1.82114	7.79803	4.48e-08	2.56e-07
TCL6	2.59069	5.8472	4.52e-08	2.58e-07
AC127496.1	1.26336	4.42967	4.57e-08	2.61e-07
LINC02109	3.65347	5.03751	4.57e-08	2.61e-07
AC025575.2	3.10748	5.18676	4.57e-08	2.61e-07
AL161645.1	-1.48827	6.77966	4.63e-08	2.64e-07
PSORS1C3	1.73896	6.21742	4.81e-08	2.74e-07
ADAMTS9-AS1	-1.10639	5.76978	4.84e-08	2.75e-07
LINC01876	1.77497	5.58023	4.84e-08	2.75e-07
AL390067.1	1.28239	3.86296	4.88e-08	2.77e-07
LINC02577	4.42335	4.40853	4.88e-08	2.77e-07
FLJ36000	4.68345	3.85432	4.9e-08	2.78e-07
AC097478.1	3.39848	6.18923	4.99e-08	2.82e-07
LINC01731	3.77929	3.6781	4.99e-08	2.82e-07
AC087742.1	1.53448	3.93659	5.04e-08	2.85e-07
AC121338.2	1.4737	6.28737	5.18e-08	2.92e-07
AL031705.1	1.59548	3.54343	5.18e-08	2.92e-07
AC068580.1	1.27361	5.16525	5.22e-08	2.94e-07
LINC00308	3.1597	3.12798	5.43e-08	3.06e-07
AL162582.1	3.16199	7.08782	5.43e-08	3.06e-07
LINC02267	4.80538	4.52118	5.5e-08	3.09e-07
LINC02259	-1.053	4.63948	5.68e-08	3.19e-07
AL591845.1	1.1015	6.7184	5.79e-08	3.25e-07
DSCR4-IT1	4.89712	3.98995	5.82e-08	3.26e-07
LINC00702	1.23262	6.58367	5.91e-08	3.31e-07
AC113145.1	5.41502	4.32249	5.92e-08	3.31e-07
AC010463.3	1.28351	3.96529	5.99e-08	3.35e-07
LINC01605	3.15755	4.68312	6.11e-08	3.41e-07
AL139289.2	1.02076	5.69026	6.15e-08	3.43e-07
ITGA6-AS1	-1.01118	4.30732	6.17e-08	3.44e-07
CCDC13-AS1	2.07755	6.14634	6.33e-08	3.52e-07
LINC00244	1.60449	3.66732	6.39e-08	3.55e-07
AL161891.1	1.07438	6.67127	6.41e-08	3.56e-07
BX322234.2	3.23416	3.55528	6.51e-08	3.61e-07
MIR217HG	3.52627	5.28796	6.63e-08	3.67e-07
AC131009.1	1.16355	5.08561	6.66e-08	3.69e-07
AC034102.5	1.71836	3.41396	6.72e-08	3.71e-07
AC018467.1	-1.17879	8.21295	6.72e-08	3.71e-07
AC008109.1	2.89513	6.47298	6.74e-08	3.72e-07
SAMMSON	3.53868	3.55863	6.77e-08	3.74e-07
AC011815.1	1.09514	6.48611	6.89e-08	3.8e-07
LINC00488	3.43135	5.86975	6.9e-08	3.8e-07
AL450306.1	1.40261	4.59957	7.02e-08	3.85e-07
LINC00645	3.79528	3.53629	7.02e-08	3.85e-07
AL158211.3	2.16679	3.24354	7.08e-08	3.88e-07
AC083809.1	4.01964	7.51829	7.3e-08	4e-07
AC020934.1	2.77937	3.51404	7.43e-08	4.07e-07
PARAL1	2.77206	4.16997	7.85e-08	4.29e-07
LINC01637	1.17964	6.25303	7.88e-08	4.3e-07
AL160408.4	4.76043	3.89054	7.94e-08	4.33e-07
AL110115.2	1.41338	3.70264	7.96e-08	4.34e-07
MIR3150BHG	2.11828	3.58495	7.99e-08	4.35e-07
LINC02050	3.78463	3.53499	8.1e-08	4.41e-07
AC068620.2	1.02121	4.44484	8.31e-08	4.52e-07
AC007785.3	1.64946	3.44741	8.49e-08	4.61e-07
FAM83C-AS1	1.31424	4.23129	8.51e-08	4.62e-07
AL445488.1	1.89761	3.4873	8.56e-08	4.64e-07
AC025171.3	1.64708	3.79277	8.76e-08	4.73e-07
LINC01192	3.43417	3.80852	9.14e-08	4.94e-07
AL161772.1	2.16885	5.18808	9.46e-08	5.1e-07
LINC00879	5.59467	5.04607	9.61e-08	5.18e-07
LINC00689	3.35612	6.23298	9.7e-08	5.22e-07
AC062015.1	6.13881	5.09465	9.82e-08	5.27e-07
LINC01139	3.58018	7.25569	9.82e-08	5.27e-07
AL355601.1	3.40871	3.65182	9.89e-08	5.3e-07
BHLHE40-AS1	1.63117	7.22934	1.03e-07	5.48e-07
HCG20	1.81651	5.04872	1.04e-07	5.56e-07
AC092747.1	-1.59388	3.23439	1.06e-07	5.66e-07
AC016575.1	1.47361	3.96853	1.06e-07	5.68e-07
AL117350.1	1.45614	3.79828	1.14e-07	6.08e-07
AL354872.2	-1.15883	9.66831	1.15e-07	6.11e-07
AL136379.1	1.98735	3.36567	1.17e-07	6.21e-07
AC009271.1	3.92127	4.29717	1.17e-07	6.22e-07
LINC01675	2.31337	4.36026	1.19e-07	6.3e-07
AL353148.1	-1.69708	3.41794	1.19e-07	6.31e-07
AC061975.6	5.13438	5.91926	1.2e-07	6.34e-07
AC134312.6	-1.51743	3.66971	1.22e-07	6.45e-07
TM4SF1-AS1	1.3662	5.39953	1.23e-07	6.47e-07
AL133467.2	3.6653	4.20567	1.24e-07	6.53e-07
AC012640.1	2.33073	3.91268	1.26e-07	6.61e-07
AP000977.1	-1.1386	3.86298	1.29e-07	6.81e-07
AL160290.2	2.78256	3.42879	1.31e-07	6.89e-07
AC020922.4	2.64642	3.15142	1.34e-07	7.01e-07
AL445483.1	2.17172	5.56502	1.35e-07	7.09e-07
LINC02055	3.1715	6.99167	1.37e-07	7.15e-07
AC106881.1	-1.13931	4.40795	1.39e-07	7.25e-07
LINC00501	2.77726	4.25396	1.4e-07	7.33e-07
AL117335.1	1.39304	5.86301	1.4e-07	7.33e-07
PRR34-AS1	1.08262	9.00556	1.42e-07	7.4e-07
AP000472.1	-1.51569	3.63613	1.42e-07	7.4e-07
AC010624.2	4.15708	4.65604	1.45e-07	7.55e-07
SNX29P2	-1.02586	4.9678	1.45e-07	7.55e-07
AC016395.1	-1.22203	5.5818	1.48e-07	7.68e-07
LINC01018	-1.58531	12.9583	1.51e-07	7.86e-07
AC026356.2	1.22094	4.59622	1.54e-07	8.01e-07
AC025580.3	1.30759	4.76583	1.55e-07	8.01e-07
AC092490.1	2.94712	7.81128	1.61e-07	8.31e-07
AC046158.1	-1.39676	4.03111	1.62e-07	8.37e-07
CASC22	3.04362	4.7692	1.62e-07	8.37e-07
MYCNOS	2.57423	4.61093	1.68e-07	8.66e-07
LINC01511	4.60483	4.30329	1.68e-07	8.68e-07
AC063977.6	-1.23152	3.9939	1.7e-07	8.75e-07
AC022031.2	4.3204	4.13453	1.72e-07	8.84e-07
AC116025.1	-1.32821	5.81854	1.75e-07	8.98e-07
AC009292.1	2.4941	3.50602	1.75e-07	8.99e-07
AP001107.4	1.26677	4.14741	1.77e-07	9.1e-07
AC024941.2	1.95122	3.91264	1.81e-07	9.28e-07
AC011944.1	2.37618	4.6276	1.82e-07	9.31e-07
AL583810.1	1.10318	4.39673	1.83e-07	9.39e-07
AC007663.3	1.10982	4.78093	1.84e-07	9.43e-07
AL354928.1	1.24436	4.02549	1.88e-07	9.64e-07
FP236383.3	-3.16288	4.08267	1.89e-07	9.67e-07
IGFL2-AS1	4.01879	4.7975	1.93e-07	9.84e-07
DLX2-DT	3.61214	3.43281	1.93e-07	9.84e-07
LINC02119	5.0681	6.33832	1.93e-07	9.84e-07
AL512328.1	2.20032	3.29163	1.97e-07	1e-06
AC003985.2	6.27359	6.15483	2.01e-07	1.02e-06
AC090826.1	1.64515	4.66957	2.05e-07	1.04e-06
AC026368.1	1.84454	4.51879	2.08e-07	1.05e-06
PTPRG-AS1	1.5461	5.36198	2.1e-07	1.06e-06
AC078850.1	2.10772	3.99465	2.1e-07	1.06e-06
AL354760.1	1.05805	4.60381	2.13e-07	1.08e-06
LINC00856	3.17007	4.22612	2.14e-07	1.08e-06
LINC00316	2.96815	3.5905	2.14e-07	1.08e-06
AC007998.3	1.25801	5.0528	2.15e-07	1.08e-06
LINC00494	3.2234	6.9154	2.19e-07	1.1e-06
AL139041.1	1.3747	3.61194	2.2e-07	1.1e-06
AL591501.1	4.23181	3.60193	2.24e-07	1.12e-06
AL137230.1	1.22323	5.56625	2.32e-07	1.16e-06
AC011461.1	1.17654	4.19975	2.32e-07	1.16e-06
AC099791.2	1.80657	3.57536	2.4e-07	1.2e-06
AC127024.4	1.08373	4.1705	2.45e-07	1.22e-06
AC018529.1	-1.30426	3.90651	2.52e-07	1.26e-06
AC073896.5	2.02717	3.23683	2.54e-07	1.27e-06
PKIA-AS1	3.55181	4.08184	2.56e-07	1.27e-06
AC126407.1	2.74288	3.18296	2.59e-07	1.29e-06
AC004253.1	1.01783	4.87242	2.62e-07	1.3e-06
AL035045.1	3.27364	4.07596	2.65e-07	1.31e-06
AP000997.1	2.10878	3.92151	2.68e-07	1.33e-06
AC084125.4	1.07261	5.22081	2.68e-07	1.33e-06
AC104667.1	1.57279	4.49355	2.71e-07	1.34e-06
AC007036.1	2.22894	3.92614	2.77e-07	1.37e-06
AC002351.1	3.67353	3.92338	2.78e-07	1.37e-06
AC008991.1	4.27431	3.94403	2.79e-07	1.38e-06
AL110292.1	3.40934	3.71495	2.8e-07	1.38e-06
AC096577.1	-2.6739	4.17413	2.81e-07	1.38e-06
AL626787.1	-1.22601	4.58871	2.82e-07	1.39e-06
AL583808.1	3.9519	3.77462	2.83e-07	1.39e-06
AP001628.1	1.40452	3.73438	2.95e-07	1.45e-06
CTB-178M22.2	1.62739	4.41642	2.98e-07	1.46e-06
AC011676.1	2.29958	3.46649	2.98e-07	1.46e-06
AL353807.2	1.36942	3.73496	3.09e-07	1.51e-06
AC040970.1	1.74315	6.14861	3.14e-07	1.54e-06
AC087741.2	1.03843	5.12624	3.23e-07	1.58e-06
AC090358.1	4.9425	4.02671	3.26e-07	1.59e-06
AC006305.1	2.97759	5.57933	3.27e-07	1.6e-06
AL355102.4	1.91382	7.82294	3.29e-07	1.6e-06
AL645608.8	1.89487	5.21548	3.29e-07	1.6e-06
LINC00880	1.87621	5.94598	3.31e-07	1.61e-06
LINC01474	2.04037	7.79282	3.35e-07	1.63e-06
AC010618.2	1.16355	4.04547	3.35e-07	1.63e-06
AL355803.1	1.38984	4.58703	3.4e-07	1.65e-06
AL513534.1	1.02641	7.1952	3.43e-07	1.66e-06
LINC01448	3.96665	4.5057	3.45e-07	1.67e-06
LINC02158	3.25916	9.32031	3.46e-07	1.68e-06
AC016405.3	1.21855	6.73207	3.47e-07	1.68e-06
AC010528.1	3.27026	3.16782	3.51e-07	1.7e-06
AL117339.4	1.1546	4.74095	3.56e-07	1.72e-06
LINC02041	2.69101	5.21737	3.59e-07	1.73e-06
AC253576.2	1.17043	4.42379	3.66e-07	1.76e-06
AC127024.6	1.14038	4.14879	3.69e-07	1.78e-06
Z82246.1	2.06699	6.45733	3.75e-07	1.8e-06
AP003559.1	1.79594	4.61698	3.8e-07	1.83e-06
AL591686.1	5.77914	5.091	3.82e-07	1.83e-06
AL139385.1	-1.38296	8.03164	3.91e-07	1.88e-06
HCG9	1.51023	4.53874	3.94e-07	1.89e-06
AC008443.2	3.25214	3.59449	3.95e-07	1.89e-06
AC007344.1	-1.57808	3.65677	3.99e-07	1.91e-06
AC025259.3	-1.10956	4.97844	4.03e-07	1.93e-06
CASC9	3.14435	8.76595	4.15e-07	1.98e-06
AP001619.1	1.79051	3.23554	4.19e-07	2e-06
ZNF32-AS2	1.00018	5.28274	4.19e-07	2e-06
AL445209.1	3.1563	3.93933	4.2e-07	2e-06
LINC02200	4.615	6.08188	4.32e-07	2.05e-06
AL391427.1	1.21558	6.57011	4.46e-07	2.12e-06
AL158839.1	2.47506	3.68027	4.49e-07	2.13e-06
AL139349.1	1.1034	5.18178	4.56e-07	2.16e-06
LINC01550	-1.24319	5.48254	4.61e-07	2.18e-06
AL450322.1	2.92507	3.15837	4.63e-07	2.19e-06
AC048337.1	1.85117	3.49465	4.68e-07	2.21e-06
ERVMER61-1	4.42012	4.57961	4.77e-07	2.25e-06
FAM222A-AS1	-1.00806	5.76755	4.89e-07	2.31e-06
LINC00898	3.30391	3.64819	4.96e-07	2.33e-06
AL035446.1	2.34397	6.62805	4.98e-07	2.35e-06
AC023906.5	2.19988	6.18877	5.08e-07	2.39e-06
AP000569.1	2.15729	3.70009	5.14e-07	2.41e-06
AL451074.6	2.44599	4.7339	5.17e-07	2.42e-06
PTPRD-AS1	-1.21787	5.36861	5.23e-07	2.45e-06
AP003119.1	1.48211	6.21213	5.25e-07	2.45e-06
AL162726.4	3.30653	3.17882	5.29e-07	2.47e-06
LINC00887	1.99102	6.14475	5.32e-07	2.48e-06
LINC00839	1.66041	6.59197	5.41e-07	2.53e-06
AC008892.1	2.29734	3.34449	5.42e-07	2.53e-06
AL645939.4	2.02439	3.93544	5.42e-07	2.53e-06
AC104777.1	-1.4299	3.48226	5.46e-07	2.54e-06
AC107973.1	4.62966	3.82093	5.5e-07	2.55e-06
LINC01831	-1.58482	8.43946	5.51e-07	2.56e-06
Z98257.1	1.43406	8.18097	5.56e-07	2.58e-06
LINC02587	3.03455	5.07532	5.57e-07	2.58e-06
LINC00958	4.04963	5.89632	5.63e-07	2.61e-06
SOX21-AS1	3.4682	4.76384	5.66e-07	2.62e-06
AC022809.1	1.45592	4.57663	5.7e-07	2.64e-06
LINC02487	1.30477	6.88692	5.71e-07	2.64e-06
AC011352.3	2.52053	3.55968	5.76e-07	2.66e-06
AC018638.7	1.02019	5.97967	5.82e-07	2.68e-06
LINC00635	3.20343	3.69577	5.9e-07	2.72e-06
AL358394.1	4.97161	4.25042	5.92e-07	2.73e-06
LINC02208	2.22408	3.19971	6e-07	2.76e-06
AL355810.1	1.98476	3.22349	6.07e-07	2.79e-06
LINC01992	4.40823	4.03743	6.09e-07	2.8e-06
AP005328.1	3.16666	3.38288	6.14e-07	2.82e-06
AC025048.4	1.00917	4.89578	6.15e-07	2.82e-06
CERNA1	1.56437	6.68472	6.19e-07	2.84e-06
LINC01681	2.96156	5.55858	6.19e-07	2.84e-06
AC133919.2	1.5853	5.96994	6.2e-07	2.84e-06
AC093730.1	3.64498	3.3254	6.21e-07	2.84e-06
AC138965.2	3.51811	3.37564	6.22e-07	2.84e-06
AL133279.1	-1.24854	4.01239	6.26e-07	2.86e-06
AC244197.2	1.35813	4.86937	6.31e-07	2.88e-06
AC024243.1	1.48567	3.49055	6.49e-07	2.96e-06
AL359551.1	3.57507	4.31988	6.54e-07	2.98e-06
AC139887.4	1.25291	4.46644	6.55e-07	2.98e-06
AC084757.3	1.6608	3.77847	6.76e-07	3.08e-06
AL353801.1	1.85792	3.58175	6.82e-07	3.1e-06
AC006012.1	1.94366	3.46561	6.86e-07	3.12e-06
AC009065.1	2.07596	3.48322	7.04e-07	3.19e-06
AC073321.1	-1.57378	4.67659	7.12e-07	3.23e-06
LINC01267	2.7277	3.25608	7.32e-07	3.31e-06
LINC01589	2.95093	5.37734	7.33e-07	3.31e-06
AL512598.1	1.55413	4.84202	7.44e-07	3.36e-06
AL359636.2	2.3445	3.31182	7.46e-07	3.36e-06
AP000695.2	1.54913	5.10687	7.51e-07	3.38e-06
BSN-DT	1.40675	4.83175	7.53e-07	3.39e-06
AL162632.3	1.14146	3.98215	7.63e-07	3.43e-06
AC091133.2	4.05899	3.65233	7.76e-07	3.49e-06
LINC01164	4.26655	4.72953	7.8e-07	3.5e-06
AP000346.1	1.43176	3.75924	7.8e-07	3.5e-06
EGLN3-AS1	3.94755	3.46091	7.87e-07	3.53e-06
LINC02307	3.63242	3.31392	7.88e-07	3.53e-06
AC007750.1	1.89783	4.17694	7.94e-07	3.56e-06
AL133255.1	1.78367	3.22995	8.21e-07	3.67e-06
AC108058.1	-1.18817	3.88616	8.22e-07	3.67e-06
LINC02473	2.89019	3.3355	8.36e-07	3.73e-06
AC138150.2	1.08838	5.8848	8.46e-07	3.77e-06
LINC01952	1.64356	3.80677	8.56e-07	3.81e-06
PRRT3-AS1	1.15033	7.22983	8.61e-07	3.82e-06
AC079380.1	2.34718	3.48672	8.74e-07	3.88e-06
AC108865.1	3.7724	4.3923	8.81e-07	3.91e-06
AC010457.1	3.02359	4.67821	8.82e-07	3.91e-06
AC025265.1	1.01866	6.38622	8.87e-07	3.93e-06
ZNF793-AS1	1.54993	6.57557	8.88e-07	3.93e-06
AL049539.1	1.48759	3.64175	9.03e-07	3.99e-06
GPR1-AS	4.86968	5.87619	9.14e-07	4.04e-06
DGCR10	1.80052	3.8592	9.32e-07	4.1e-06
AC006064.3	1.3973	3.76946	9.37e-07	4.12e-06
GDNF-AS1	2.33113	6.79573	9.4e-07	4.13e-06
PLAC4	4.93579	7.81411	9.41e-07	4.13e-06
AL078604.2	1.43611	6.01694	9.42e-07	4.14e-06
AC007128.2	3.22751	3.28125	9.53e-07	4.19e-06
LINC01338	3.21281	3.61221	9.67e-07	4.24e-06
LINC00535	1.49886	7.28411	9.85e-07	4.31e-06
AC019294.2	1.13337	4.24653	9.88e-07	4.32e-06
GTF3C2-AS1	1.02479	4.44764	9.92e-07	4.34e-06
PINCR	4.65413	4.15796	1.02e-06	4.45e-06
LINC01353	1.45307	4.5383	1.03e-06	4.51e-06
VAC14-AS1	1.56841	7.55027	1.04e-06	4.53e-06
AC127070.1	1.14499	4.62406	1.04e-06	4.56e-06
AL121672.1	1.29337	4.34364	1.05e-06	4.58e-06
AC111182.1	1.57575	5.67752	1.06e-06	4.6e-06
AC100791.2	2.59139	3.2786	1.06e-06	4.62e-06
AC027682.5	2.05332	3.19121	1.06e-06	4.62e-06
AC025271.4	1.04305	5.70545	1.06e-06	4.62e-06
AL138760.1	3.00712	3.46687	1.07e-06	4.63e-06
FER1L6-AS2	3.80068	3.68009	1.07e-06	4.64e-06
SNHG27	4.35362	4.75836	1.07e-06	4.64e-06
AC092757.2	1.47257	4.23819	1.09e-06	4.7e-06
AL035701.1	1.34626	5.38142	1.1e-06	4.75e-06
AC007743.1	1.33884	4.98449	1.11e-06	4.82e-06
AC006460.1	1.88116	4.14768	1.12e-06	4.83e-06
LINC02416	2.4122	3.49657	1.12e-06	4.83e-06
AC040173.1	2.80634	4.82358	1.12e-06	4.85e-06
AL357153.1	2.76138	3.57602	1.13e-06	4.88e-06
HOXA-AS2	1.2169	8.23796	1.14e-06	4.9e-06
C1QTNF1-AS1	2.13761	6.23519	1.14e-06	4.92e-06
AP001972.4	4.00859	4.97297	1.15e-06	4.93e-06
L29074.1	1.96522	3.21337	1.15e-06	4.96e-06
FAM242C	2.12087	3.33551	1.15e-06	4.96e-06
AP000844.2	4.42531	4.66622	1.19e-06	5.09e-06
LINC02154	3.36266	4.28506	1.2e-06	5.12e-06
AC087273.1	-1.07909	5.04865	1.2e-06	5.15e-06
AC107398.3	2.64788	4.12055	1.21e-06	5.17e-06
AL513329.1	1.04512	4.54068	1.23e-06	5.27e-06
AL450384.1	-1.07167	4.6352	1.24e-06	5.28e-06
LINC02505	4.19806	3.9167	1.25e-06	5.32e-06
AC027117.2	-1.10758	9.57692	1.27e-06	5.39e-06
AP004147.1	2.91627	4.11015	1.27e-06	5.4e-06
LINC01231	4.9424	4.0013	1.27e-06	5.41e-06
AP000812.1	-1.05949	3.81175	1.27e-06	5.41e-06
AL390115.1	2.10843	3.21209	1.29e-06	5.45e-06
AC011447.3	1.36664	5.06707	1.29e-06	5.47e-06
AL355596.1	3.25249	3.97831	1.29e-06	5.47e-06
AC016708.1	1.49924	4.52653	1.29e-06	5.47e-06
LGALS8-AS1	1.09784	5.63635	1.3e-06	5.5e-06
AC068987.3	1.81584	3.74591	1.33e-06	5.61e-06
AC022098.2	3.4214	4.58477	1.35e-06	5.71e-06
AL158071.3	1.41949	4.43232	1.37e-06	5.77e-06
AC008738.2	1.19907	4.87786	1.38e-06	5.8e-06
AL513318.2	3.24273	5.62197	1.38e-06	5.81e-06
AL080248.1	-1.11116	8.03419	1.4e-06	5.88e-06
AC126175.1	4.1168	4.43956	1.4e-06	5.88e-06
AL132655.2	2.36359	3.81125	1.4e-06	5.89e-06
C1orf229	1.18629	6.13342	1.43e-06	5.99e-06
AC012073.1	1.04318	6.3454	1.43e-06	5.99e-06
AC012625.1	2.86696	3.65743	1.43e-06	5.99e-06
AL450322.2	2.48641	3.75502	1.44e-06	6.02e-06
AP001437.1	1.09217	4.31643	1.46e-06	6.08e-06
C10orf71-AS1	3.79172	3.36471	1.46e-06	6.08e-06
AC002091.2	-1.12113	3.63907	1.46e-06	6.09e-06
AL353622.2	1.49413	3.47432	1.46e-06	6.1e-06
AL133215.1	1.57101	3.83588	1.47e-06	6.14e-06
AL035661.1	-1.3632	9.12998	1.5e-06	6.25e-06
UBE2Q1-AS1	1.17799	4.12716	1.5e-06	6.25e-06
AC008622.2	1.40443	4.64361	1.52e-06	6.31e-06
AC114812.2	2.23657	3.21676	1.53e-06	6.38e-06
AC008105.1	1.26227	5.22492	1.54e-06	6.39e-06
AC012213.3	1.10858	4.44812	1.54e-06	6.4e-06
LINC02506	3.24141	7.79405	1.54e-06	6.4e-06
AC024560.3	1.16614	3.87302	1.56e-06	6.46e-06
AC034228.1	5.04178	4.60831	1.56e-06	6.47e-06
AC129492.2	3.24919	3.27753	1.57e-06	6.49e-06
AC107294.1	-1.25852	3.27322	1.57e-06	6.5e-06
AL445673.1	1.77807	4.64815	1.58e-06	6.52e-06
AL732292.2	1.21218	4.36674	1.59e-06	6.57e-06
AC011815.2	1.15616	4.81269	1.6e-06	6.6e-06
WASIR2	1.99241	3.72968	1.61e-06	6.63e-06
AC100803.1	2.90456	3.74266	1.61e-06	6.64e-06
AC005363.2	1.55281	3.47835	1.61e-06	6.64e-06
AC024563.1	3.34148	3.66085	1.63e-06	6.7e-06
LINC01649	3.41879	3.44745	1.65e-06	6.78e-06
LINC02421	1.85957	3.61119	1.68e-06	6.88e-06
LINC01948	1.55323	4.60346	1.69e-06	6.94e-06
AC110285.5	1.53668	3.56223	1.71e-06	7e-06
AL355607.1	1.73617	3.98816	1.72e-06	7.03e-06
AC136188.1	4.22697	3.79831	1.77e-06	7.23e-06
AC108517.1	4.50723	3.74797	1.78e-06	7.25e-06
ELDR	1.9424	3.41714	1.79e-06	7.28e-06
AC026992.2	2.15332	4.75064	1.79e-06	7.29e-06
AC007402.1	4.68224	4.06291	1.79e-06	7.3e-06
AL359878.2	1.37249	3.72352	1.81e-06	7.36e-06
AC037198.2	-1.35237	4.34507	1.81e-06	7.36e-06
AC025265.3	2.85638	3.41503	1.82e-06	7.38e-06
AL355482.1	1.74505	6.99407	1.85e-06	7.53e-06
AC092598.1	3.48623	4.48461	1.87e-06	7.58e-06
KRTAP5-AS1	1.7212	5.96244	1.87e-06	7.58e-06
AC007495.1	-1.45912	5.61458	1.88e-06	7.63e-06
AC007991.3	-1.69987	3.58427	1.9e-06	7.7e-06
AC006213.3	1.71087	4.94411	1.91e-06	7.72e-06
LINC00668	3.4541	6.16391	1.94e-06	7.85e-06
AC008742.1	1.67775	3.91788	1.95e-06	7.86e-06
LINC02099	1.5217	3.84743	1.95e-06	7.87e-06
AC097512.1	3.48906	4.49718	1.98e-06	8e-06
TRIM31-AS1	1.79815	3.82389	2e-06	8.04e-06
LINC00616	3.99291	3.75672	2e-06	8.05e-06
AC006064.1	1.26991	3.47029	2e-06	8.05e-06
AC108868.2	4.50958	3.76614	2e-06	8.06e-06
AL109933.1	-1.31689	4.11717	2.03e-06	8.16e-06
AC006206.2	3.41809	5.33635	2.06e-06	8.25e-06
AL353150.1	1.32687	6.17771	2.06e-06	8.25e-06
AC004877.1	1.21314	4.10555	2.07e-06	8.28e-06
UTAT33	1.04676	4.17059	2.11e-06	8.43e-06
AC064807.2	2.27948	4.81376	2.14e-06	8.56e-06
LINC01096	3.67125	3.47628	2.15e-06	8.58e-06
AC093702.1	3.28092	3.30783	2.16e-06	8.64e-06
AC010890.1	-1.22145	3.89291	2.19e-06	8.73e-06
AC068790.3	1.23088	3.76512	2.2e-06	8.76e-06
AC024560.1	1.52047	4.98711	2.2e-06	8.76e-06
AL121601.1	1.05562	4.55953	2.22e-06	8.86e-06
GATA2-AS1	1.43712	6.95375	2.24e-06	8.9e-06
AP001646.3	-1.14325	3.45737	2.25e-06	8.97e-06
AC108463.3	1.60126	3.90412	2.26e-06	8.99e-06
AL138900.2	4.13079	3.71416	2.28e-06	9.06e-06
AC109460.2	1.01467	5.49473	2.3e-06	9.12e-06
AC134682.1	1.41067	5.18458	2.35e-06	9.33e-06
AL121782.1	1.25587	3.61714	2.36e-06	9.36e-06
AL035427.1	1.68713	3.28431	2.37e-06	9.4e-06
AC138904.1	1.92439	4.37135	2.41e-06	9.53e-06
AP001363.2	1.13734	4.15411	2.42e-06	9.57e-06
ERVH48-1	2.6167	6.22668	2.43e-06	9.6e-06
LINC01967	3.13881	3.50664	2.44e-06	9.66e-06
AL138966.2	1.25064	3.85313	2.46e-06	9.7e-06
AL592466.1	3.63986	3.3202	2.47e-06	9.72e-06
Z94160.1	2.36939	3.20332	2.49e-06	9.8e-06
AC126696.3	1.83503	3.48215	2.5e-06	9.86e-06
AL118511.1	1.05882	4.5151	2.51e-06	9.87e-06
AP000851.2	-1.84795	6.73171	2.55e-06	1e-05
HDAC11-AS1	1.61727	3.3374	2.55e-06	1e-05
AC034236.3	1.55149	3.2237	2.57e-06	1.01e-05
LHX1-DT	4.62312	3.82701	2.62e-06	1.03e-05
AL356417.2	2.02908	3.5483	2.64e-06	1.04e-05
AC010547.2	-2.10539	6.37874	2.64e-06	1.04e-05
LINC02298	1.59825	6.82422	2.66e-06	1.04e-05
AC009686.2	1.11692	5.80182	2.66e-06	1.04e-05
LBX1-AS1	3.71966	3.35315	2.67e-06	1.04e-05
AC116337.3	1.33049	4.22035	2.68e-06	1.05e-05
AL021707.4	1.29755	3.62387	2.72e-06	1.06e-05
AC008825.1	3.09616	3.22688	2.73e-06	1.06e-05
LINC02384	2.00978	9.11621	2.74e-06	1.07e-05
CU104787.1	3.85702	3.58394	2.75e-06	1.07e-05
AC253536.6	1.21187	7.25954	2.76e-06	1.08e-05
AP000892.2	1.07064	4.32637	2.77e-06	1.08e-05
AC102953.1	1.11978	4.43355	2.8e-06	1.09e-05
AC005324.5	1.58487	4.03048	2.82e-06	1.1e-05
AC004221.1	2.20649	3.37607	2.83e-06	1.1e-05
AL590004.3	1.64379	7.84334	2.88e-06	1.12e-05
LINC00922	3.28588	3.52188	2.9e-06	1.12e-05
LINC00189	1.90267	6.52381	2.93e-06	1.13e-05
LINC01301	1.01426	6.29533	2.95e-06	1.14e-05
AC006387.1	-1.15008	3.26317	2.96e-06	1.14e-05
AC122685.1	4.17087	4.15266	2.97e-06	1.15e-05
LINC01559	3.73005	6.81046	3e-06	1.16e-05
AL445190.1	-1.17968	3.25789	3.01e-06	1.16e-05
AC113355.1	4.26407	3.63561	3.03e-06	1.17e-05
AL035706.1	-1.26908	4.19185	3.06e-06	1.18e-05
AL445070.1	3.42255	3.23286	3.09e-06	1.19e-05
AC015912.3	1.07411	6.11062	3.2e-06	1.23e-05
AC018742.1	-1.2654	4.22661	3.22e-06	1.24e-05
LINC00844	-1.53722	10.915	3.26e-06	1.25e-05
LINC00239	1.89041	5.98746	3.27e-06	1.25e-05
AC125421.1	2.80731	3.38594	3.28e-06	1.26e-05
AC109439.2	3.28768	3.72068	3.29e-06	1.26e-05
AC091230.1	3.30824	3.31282	3.32e-06	1.27e-05
AC008735.1	1.09535	4.23058	3.37e-06	1.29e-05
EHD4-AS1	1.15628	3.99323	3.38e-06	1.29e-05
AC004253.2	2.055	3.45489	3.43e-06	1.31e-05
AC012485.2	1.3412	4.44867	3.5e-06	1.34e-05
AL033384.1	1.85601	4.74837	3.51e-06	1.34e-05
LINC01482	-1.05022	6.20897	3.58e-06	1.36e-05
LINC01793	4.24547	4.85174	3.59e-06	1.36e-05
AL583810.2	1.45699	3.87102	3.66e-06	1.39e-05
SRGAP3-AS2	3.51732	3.73275	3.68e-06	1.4e-05
KLF7-IT1	-1.22802	3.27586	3.72e-06	1.41e-05
SMC2-AS1	1.11172	4.30956	3.72e-06	1.41e-05
HEXDC-IT1	1.08899	4.2295	3.72e-06	1.41e-05
AC008759.3	-1.0251	4.33878	3.77e-06	1.42e-05
AP003171.1	4.88726	4.5754	3.84e-06	1.45e-05
AC011840.1	4.66558	4.80262	3.9e-06	1.47e-05
PWRN1	-1.65601	4.17924	3.94e-06	1.49e-05
LINC00858	3.30987	3.97692	4.04e-06	1.52e-05
AC048383.1	2.35737	3.3862	4.13e-06	1.55e-05
AC040934.1	1.22361	3.52479	4.14e-06	1.55e-05
AC026320.1	3.87776	3.43424	4.27e-06	1.6e-05
ZIM2-AS1	2.05757	4.96444	4.35e-06	1.63e-05
AC100812.1	1.35888	3.63671	4.39e-06	1.64e-05
AC009097.2	2.05409	3.71044	4.45e-06	1.66e-05
AF254983.1	3.45734	3.36756	4.48e-06	1.67e-05
AC008870.4	1.32672	3.41697	4.51e-06	1.68e-05
AC011754.1	4.48564	3.73866	4.52e-06	1.69e-05
LINC01361	3.49823	5.11158	4.63e-06	1.73e-05
AC144833.1	4.37877	5.31973	4.72e-06	1.76e-05
AC103770.1	4.01326	5.05803	4.74e-06	1.76e-05
AC122694.1	3.06036	3.44473	4.75e-06	1.77e-05
AC004080.1	3.21107	3.27387	4.83e-06	1.79e-05
AC074044.1	1.24555	3.70309	4.85e-06	1.8e-05
AL807757.2	1.2919	5.20477	4.89e-06	1.81e-05
AC090241.3	1.26054	3.82495	4.91e-06	1.82e-05
AC104041.1	2.80604	4.08305	5e-06	1.85e-05
C5orf66	1.3503	7.17898	5.04e-06	1.86e-05
AL583785.1	1.5446	3.85615	5.05e-06	1.86e-05
LINC01012	2.02153	4.11505	5.05e-06	1.86e-05
PRKG1-AS1	2.6163	3.99051	5.07e-06	1.87e-05
AL031665.1	2.04868	3.70108	5.1e-06	1.88e-05
C8orf87	3.96799	3.46972	5.13e-06	1.89e-05
LINC00601	4.33206	4.36163	5.22e-06	1.92e-05
AC079062.1	3.37396	8.30182	5.26e-06	1.93e-05
AC010336.1	1.0072	3.98725	5.31e-06	1.95e-05
DNAH10OS	1.02822	7.6743	5.31e-06	1.95e-05
AC103808.6	2.98858	3.36619	5.33e-06	1.95e-05
LINC00479	1.40878	5.25142	5.33e-06	1.95e-05
AL135744.1	1.10536	3.70093	5.34e-06	1.95e-05
EVX1-AS	3.13035	3.12345	5.41e-06	1.98e-05
AL160291.1	1.42918	3.27364	5.42e-06	1.98e-05
AC106744.1	3.77704	3.38534	5.61e-06	2.05e-05
LINC01645	-1.05382	3.5796	5.71e-06	2.08e-05
AC019155.3	4.01462	3.4997	5.71e-06	2.08e-05
AC145207.7	2.40876	3.20795	5.73e-06	2.08e-05
AL157823.2	1.34055	4.09917	5.74e-06	2.09e-05
AL122125.1	1.13231	4.40836	5.74e-06	2.09e-05
AC011503.2	1.14525	7.01312	5.8e-06	2.11e-05
AC138646.1	2.9023	3.14277	5.87e-06	2.13e-05
AC069061.2	4.98969	4.24807	5.91e-06	2.14e-05
LINC01483	2.44373	3.69424	5.96e-06	2.16e-05
AC092159.2	1.78402	4.22753	5.96e-06	2.16e-05
AC006042.1	1.133	5.5899	5.96e-06	2.16e-05
DLGAP1-AS5	6.09843	7.42451	6.02e-06	2.18e-05
AC005753.1	1.38612	3.45461	6.06e-06	2.19e-05
AC084782.2	2.40021	3.27103	6.12e-06	2.21e-05
AP000757.2	2.82736	5.53815	6.15e-06	2.22e-05
AC104134.1	2.50071	4.13524	6.19e-06	2.23e-05
AC073655.1	1.87787	3.4716	6.22e-06	2.24e-05
AL359924.1	5.33761	4.24952	6.4e-06	2.3e-05
AL356740.3	2.99499	4.0461	6.4e-06	2.3e-05
LINC00160	3.16843	3.73635	6.44e-06	2.32e-05
LINC01754	1.82382	4.76622	6.45e-06	2.32e-05
AL138995.1	-1.00016	3.78745	6.48e-06	2.33e-05
LINC01033	2.1194	3.16846	6.55e-06	2.35e-05
AC105460.2	-1.39986	3.37061	6.58e-06	2.36e-05
AL445426.1	-1.28835	3.39156	6.62e-06	2.38e-05
AC011330.2	1.0818	4.06317	6.67e-06	2.39e-05
AL138781.1	1.02701	5.49715	6.69e-06	2.4e-05
EGFR-AS1	2.2538	8.35318	6.93e-06	2.48e-05
AC007278.1	-1.22857	3.78426	7.02e-06	2.51e-05
LINC01819	3.39837	5.72226	7.11e-06	2.53e-05
AC125611.4	1.76248	3.17365	7.11e-06	2.53e-05
AC112219.2	1.25886	4.39327	7.12e-06	2.54e-05
LINC02489	3.49429	4.13024	7.34e-06	2.61e-05
AC138761.3	3.48416	3.82125	7.4e-06	2.63e-05
AC026495.1	1.84318	4.39058	7.44e-06	2.64e-05
FZD10-DT	1.53379	5.39995	7.48e-06	2.66e-05
AL359881.3	2.7808	3.75494	7.48e-06	2.66e-05
ZNF571-AS1	1.1433	5.26101	7.55e-06	2.68e-05
AC067930.5	1.29922	4.84113	7.61e-06	2.7e-05
AP000919.2	-1.03354	3.74128	7.66e-06	2.71e-05
AC067930.3	1.18559	4.38436	7.72e-06	2.73e-05
AC068506.1	1.89729	6.21626	7.9e-06	2.79e-05
AC134407.1	1.49473	3.16931	8e-06	2.83e-05
AC005993.1	3.16806	3.35792	8e-06	2.83e-05
LINC02469	4.04212	3.4724	8.04e-06	2.84e-05
AC007064.2	2.41779	3.44472	8.09e-06	2.86e-05
SIRLNT	4.21088	3.61055	8.14e-06	2.87e-05
AL121652.1	1.44113	3.24081	8.3e-06	2.92e-05
AC090618.1	-1.03769	3.81191	8.3e-06	2.92e-05
AL355075.4	-1.46936	3.62168	8.36e-06	2.94e-05
AL356215.1	2.07961	4.14134	8.39e-06	2.95e-05
AC018638.6	1.2593	4.95164	8.49e-06	2.98e-05
LINC02046	3.92456	3.80621	8.54e-06	2.99e-05
LINC01257	3.49384	3.87187	8.61e-06	3.02e-05
AC244517.1	1.83422	4.49675	8.66e-06	3.03e-05
AC004943.1	1.1097	4.12302	8.68e-06	3.04e-05
AP001099.1	2.45823	3.85724	8.83e-06	3.09e-05
AC010422.4	1.05327	4.07697	8.84e-06	3.09e-05
LINC00513	1.22799	7.23003	8.95e-06	3.13e-05
PICSAR	3.89901	4.46765	9.25e-06	3.23e-05
HHIP-AS1	-1.41765	6.47963	9.26e-06	3.23e-05
AC068756.1	2.95015	4.47003	9.42e-06	3.28e-05
AC092916.1	3.71022	3.35311	9.51e-06	3.31e-05
AL136528.1	2.1165	5.11084	9.57e-06	3.33e-05
AC005537.1	2.66757	4.6664	9.66e-06	3.35e-05
LINC02334	2.36213	4.93171	9.68e-06	3.36e-05
AC092447.5	2.92975	4.06819	1.01e-05	3.49e-05
AP000696.1	4.22296	3.77286	1.03e-05	3.55e-05
AC009902.2	1.55129	3.58797	1.05e-05	3.64e-05
AC010547.1	1.07649	3.64085	1.07e-05	3.68e-05
LINC01518	3.83363	4.25064	1.09e-05	3.74e-05
AC131902.1	4.65305	4.26886	1.09e-05	3.76e-05
LINC02274	-1.36845	3.62232	1.12e-05	3.85e-05
AC024257.3	1.46452	4.06339	1.15e-05	3.93e-05
AC011365.1	-1.03575	5.11553	1.15e-05	3.93e-05
AP005271.1	3.09013	3.69004	1.16e-05	3.96e-05
AC017002.2	1.80652	3.57942	1.17e-05	4e-05
CLDN10-AS1	4.15718	4.01622	1.19e-05	4.07e-05
AL356966.1	1.2063	4.936	1.2e-05	4.11e-05
AC126323.3	3.02058	3.31327	1.22e-05	4.15e-05
AC105446.1	2.06165	4.95793	1.23e-05	4.2e-05
AC006205.2	2.03034	9.03556	1.24e-05	4.22e-05
AC096759.2	2.91751	3.16041	1.25e-05	4.26e-05
AL353693.1	-1.41618	3.72559	1.28e-05	4.34e-05
LINC02003	2.47449	3.16622	1.28e-05	4.34e-05
AC007966.1	1.57424	4.3771	1.28e-05	4.34e-05
AC068025.1	1.20794	4.08625	1.29e-05	4.36e-05
LINC01060	2.89284	3.95888	1.29e-05	4.36e-05
LINC00184	1.68914	3.44937	1.33e-05	4.48e-05
LINC01843	1.07378	9.08134	1.33e-05	4.49e-05
AC008655.2	1.10118	3.59801	1.34e-05	4.52e-05
AL355297.3	1.09938	3.85907	1.35e-05	4.54e-05
AL133372.2	3.32931	3.41742	1.35e-05	4.54e-05
AC106795.2	-1.25111	6.61626	1.36e-05	4.58e-05
LINC00322	2.73757	3.99934	1.36e-05	4.58e-05
LINC02204	1.65577	3.7263	1.37e-05	4.62e-05
U91319.1	-1.27207	8.06035	1.38e-05	4.65e-05
AP001596.1	1.75412	3.72406	1.4e-05	4.7e-05
AC092447.8	4.73367	4.12694	1.4e-05	4.71e-05
AC011374.1	-1.19264	3.32578	1.41e-05	4.73e-05
AC007114.2	1.32145	4.70543	1.44e-05	4.82e-05
LINC02511	3.50827	3.27245	1.45e-05	4.85e-05
LINC01029	4.49822	3.96882	1.45e-05	4.86e-05
AL161752.1	2.22239	3.35217	1.47e-05	4.92e-05
LINC00640	1.74161	4.0057	1.48e-05	4.95e-05
AP003062.1	4.31126	3.815	1.51e-05	5.03e-05
AL031717.1	1.15422	3.74924	1.52e-05	5.07e-05
AC093458.1	1.56177	3.31965	1.52e-05	5.07e-05
AC243965.2	1.09469	4.83527	1.52e-05	5.08e-05
AL355472.3	1.93437	3.13249	1.53e-05	5.11e-05
LINC01804	3.89235	3.69389	1.54e-05	5.12e-05
DSG1-AS1	2.79244	3.35057	1.55e-05	5.14e-05
AC105339.3	1.17731	3.71131	1.55e-05	5.14e-05
AC016586.1	1.08381	3.92806	1.56e-05	5.18e-05
AC131532.1	2.81797	4.46696	1.57e-05	5.2e-05
LINC01647	2.89912	3.50006	1.57e-05	5.22e-05
AC087855.2	3.08557	3.11	1.58e-05	5.23e-05
CLLU1	3.85428	4.79412	1.58e-05	5.23e-05
AC022150.4	1.46959	6.03072	1.58e-05	5.23e-05
AC036214.1	1.49683	3.6716	1.58e-05	5.23e-05
AC092343.1	3.32166	3.63196	1.58e-05	5.24e-05
LINC02105	3.13816	3.23525	1.59e-05	5.25e-05
AC114488.1	1.73684	4.90374	1.6e-05	5.28e-05
AL359881.2	2.37107	4.0339	1.61e-05	5.31e-05
SMILR	1.7462	4.97703	1.61e-05	5.32e-05
AC007923.1	4.61931	4.0676	1.62e-05	5.33e-05
AC008592.5	-1.18788	5.67276	1.63e-05	5.36e-05
Z82249.1	5.96806	5.23847	1.64e-05	5.41e-05
AL121970.1	2.84428	3.30438	1.66e-05	5.45e-05
AC079160.1	3.44325	3.61339	1.66e-05	5.46e-05
AC109779.1	2.91633	3.96643	1.66e-05	5.46e-05
LINC00351	3.40693	3.23079	1.67e-05	5.48e-05
AC025580.1	2.20028	4.45618	1.68e-05	5.51e-05
LINC02127	1.24339	4.84273	1.68e-05	5.52e-05
AC027279.2	1.33648	4.49081	1.71e-05	5.61e-05
AC119150.1	1.72661	5.54879	1.73e-05	5.65e-05
AC135279.3	-1.06761	3.20887	1.73e-05	5.65e-05
AC090912.3	1.51205	3.23164	1.73e-05	5.65e-05
AC099786.2	4.26778	3.60752	1.74e-05	5.69e-05
AC105219.3	1.79124	4.04421	1.75e-05	5.7e-05
MRPL23-AS1	2.45566	6.02364	1.75e-05	5.72e-05
KC877982.1	5.75739	5.89175	1.77e-05	5.75e-05
AC096708.3	1.78335	3.17865	1.77e-05	5.75e-05
AC078820.1	1.82885	3.23502	1.78e-05	5.8e-05
AC027237.2	1.10985	3.55372	1.79e-05	5.82e-05
AC012074.1	1.06693	4.24945	1.8e-05	5.85e-05
AC239585.2	2.73039	3.93398	1.82e-05	5.9e-05
AL355472.4	1.68759	3.8509	1.83e-05	5.94e-05
FLJ16779	3.26408	4.65173	1.83e-05	5.94e-05
ST7-OT4	1.16913	4.17026	1.84e-05	5.97e-05
AC069234.5	1.09878	4.11418	1.86e-05	6.01e-05
AC015660.3	1.31868	4.35813	1.87e-05	6.04e-05
GPC6-AS1	2.32132	3.77407	1.87e-05	6.05e-05
AC027117.1	1.11631	6.14402	1.89e-05	6.08e-05
AC087222.1	1.21425	4.09472	1.89e-05	6.11e-05
AC126283.1	1.1832	3.53871	1.92e-05	6.18e-05
AL160408.1	2.12535	4.90458	1.92e-05	6.18e-05
AC108676.1	1.35493	5.69634	1.92e-05	6.19e-05
AC008033.3	1.97066	5.77344	1.95e-05	6.26e-05
AC011247.1	1.09299	4.7231	1.95e-05	6.28e-05
AL021391.1	2.23225	3.14598	1.96e-05	6.31e-05
USP2-AS1	1.10933	7.88014	1.97e-05	6.33e-05
AC026355.1	2.06111	4.0159	1.99e-05	6.39e-05
LINC00632	2.91649	4.92043	2e-05	6.41e-05
AC106892.1	4.64283	4.30816	2e-05	6.41e-05
AC005329.1	1.26165	6.44087	2.05e-05	6.56e-05
AC148476.1	2.20925	5.33059	2.07e-05	6.61e-05
LINC00402	-1.17039	5.70057	2.07e-05	6.61e-05
AL136985.2	1.09866	3.67514	2.14e-05	6.82e-05
AC022098.3	1.07516	4.27417	2.14e-05	6.83e-05
AC010149.1	1.63173	3.80451	2.15e-05	6.84e-05
LINC01508	3.83943	5.50942	2.16e-05	6.88e-05
AL356310.1	1.86893	4.17873	2.17e-05	6.91e-05
AC015961.2	1.09478	4.32132	2.18e-05	6.94e-05
AC079465.1	-1.03851	4.29578	2.19e-05	6.95e-05
C5orf66-AS1	3.2867	3.30454	2.22e-05	7.04e-05
AC124290.1	3.68808	3.34242	2.23e-05	7.08e-05
AC078860.1	2.17332	3.4271	2.24e-05	7.12e-05
AC027088.3	2.70668	3.17118	2.25e-05	7.12e-05
AC009955.3	1.4807	3.25895	2.26e-05	7.17e-05
AL356124.1	1.6103	3.16784	2.31e-05	7.28e-05
CCDC144NL-AS1	1.37026	7.81247	2.33e-05	7.36e-05
AL365356.4	1.28585	4.73394	2.34e-05	7.4e-05
AC246817.2	-1.35533	3.21277	2.35e-05	7.42e-05
AL592043.1	3.17487	3.13796	2.36e-05	7.45e-05
AL365259.1	-1.07787	6.27579	2.37e-05	7.48e-05
AC011306.1	2.07365	3.14309	2.38e-05	7.49e-05
LINC02568	2.19853	3.75961	2.39e-05	7.52e-05
AC009902.3	1.45194	3.51247	2.39e-05	7.53e-05
LINC02212	4.20236	5.19475	2.42e-05	7.61e-05
AC244090.2	1.58603	3.60655	2.48e-05	7.79e-05
AP005205.2	2.42512	3.44192	2.6e-05	8.14e-05
AL713998.1	4.7989	5.11845	2.6e-05	8.15e-05
ZNF350-AS1	1.11864	4.12733	2.61e-05	8.16e-05
ZNF426-DT	1.00362	5.56198	2.62e-05	8.19e-05
NDST1-AS1	1.38725	6.05127	2.64e-05	8.24e-05
LINC01479	2.64555	3.41758	2.65e-05	8.28e-05
AC104009.1	2.4535	3.22383	2.67e-05	8.34e-05
AC009118.2	1.04906	3.74001	2.68e-05	8.36e-05
AC131902.2	4.42998	4.23867	2.7e-05	8.41e-05
AC020656.2	1.3278	7.94152	2.71e-05	8.43e-05
AL513548.3	1.69023	3.17499	2.77e-05	8.62e-05
AC010255.1	2.74802	3.46933	2.77e-05	8.62e-05
MIR137HG	3.20655	3.4977	2.8e-05	8.7e-05
AC002454.1	1.48558	4.08154	2.8e-05	8.7e-05
AC093627.7	1.35417	4.61882	2.82e-05	8.74e-05
LINC02228	3.04058	4.63358	2.82e-05	8.75e-05
AC091173.1	2.86395	3.13203	2.82e-05	8.75e-05
AC113346.1	2.91342	3.13593	2.83e-05	8.77e-05
ZBTB46-AS1	3.14155	3.56692	2.84e-05	8.77e-05
LINC02560	1.81259	3.38011	2.86e-05	8.86e-05
AC023347.1	2.87259	3.89125	2.87e-05	8.87e-05
FMR1-IT1	1.03076	4.38778	2.88e-05	8.9e-05
AC022784.5	-1.00078	4.99658	2.89e-05	8.93e-05
AL445307.1	-1.01585	3.50512	2.93e-05	9.03e-05
AC008125.1	-1.11477	4.16072	2.95e-05	9.09e-05
AP001599.1	3.42522	3.23487	2.97e-05	9.15e-05
AC005884.1	-1.08609	3.28331	3.03e-05	9.32e-05
AC239803.1	1.83432	4.17587	3.06e-05	9.41e-05
AC105219.1	1.96324	3.16188	3.06e-05	9.42e-05
LINC00200	3.84624	5.01784	3.11e-05	9.54e-05
AC007608.3	1.21641	5.9966	3.15e-05	9.68e-05
AC005699.1	1.95599	3.16765	3.18e-05	9.77e-05
AC009108.3	1.00745	4.99046	3.22e-05	9.86e-05
AC138393.3	1.18442	4.00124	3.22e-05	9.88e-05
AC092756.1	-1.08744	3.3409	3.37e-05	0.000103158
AC009646.2	5.77425	5.60556	3.38e-05	0.000103313
FLJ31356	1.50246	4.55102	3.42e-05	0.000104523
AC022034.1	1.76957	6.15821	3.43e-05	0.000104678
AC090578.1	3.45262	4.74083	3.44e-05	0.000104852
AC092171.1	1.10074	3.4453	3.44e-05	0.000104857
AL121929.2	1.42362	4.29801	3.46e-05	0.000105553
AC097358.2	2.17002	3.11941	3.46e-05	0.000105553
AC099518.1	1.21416	4.02134	3.5e-05	0.000106662
LINC02407	1.60287	4.16119	3.51e-05	0.000106883
AL354984.1	2.07719	3.60881	3.52e-05	0.000107009
AL357146.1	2.56312	4.43797	3.53e-05	0.000107363
UBXN10-AS1	1.31518	5.52298	3.55e-05	0.000107679
AC084757.2	1.33415	3.3375	3.62e-05	0.000109719
AL033381.2	2.46518	3.74671	3.62e-05	0.000109884
ACTN1-AS1	1.10958	3.82304	3.64e-05	0.0001103
AC073323.1	4.03115	3.65161	3.66e-05	0.000110839
DOCK9-AS1	-1.07113	3.37413	3.67e-05	0.000111043
SEMA3B-AS1	1.03175	6.12601	3.72e-05	0.000112411
AC226118.1	2.09277	3.82396	3.74e-05	0.00011293
MYHAS	2.43017	3.57955	3.81e-05	0.000114829
IL21-AS1	2.50393	4.73964	3.82e-05	0.000115016
AC027688.1	1.16571	5.65747	3.83e-05	0.000115206
SCHLAP1	3.54099	3.53515	3.88e-05	0.000116351
AC011816.2	1.21975	3.22007	3.94e-05	0.000118124
AC105046.1	-1.1696	3.65842	3.95e-05	0.000118336
AC099066.2	1.4396	5.41619	4.03e-05	0.000120474
AL078587.1	1.27857	3.79787	4.03e-05	0.000120537
AC010907.2	2.0685	4.65243	4.04e-05	0.000120541
LINC02477	2.61116	3.6677	4.06e-05	0.000121117
LINC02097	1.26883	3.90671	4.09e-05	0.000121947
OVOL1-AS1	2.43368	6.08404	4.17e-05	0.000124112
AL033380.1	1.88142	3.83735	4.31e-05	0.000128173
AL138960.1	1.97735	3.36981	4.32e-05	0.000128368
AL356364.1	3.30086	3.81062	4.32e-05	0.000128369
AC018558.1	3.00007	3.08268	4.33e-05	0.000128717
AC111149.2	1.71166	6.54026	4.41e-05	0.000130842
AC114803.1	2.59978	3.13388	4.42e-05	0.000131081
AC079089.1	1.74305	3.79352	4.48e-05	0.00013287
AC110048.2	1.21593	3.80609	4.48e-05	0.00013287
AC090116.1	2.36638	3.56071	4.49e-05	0.000133163
AC007848.1	2.67089	3.78005	4.51e-05	0.000133442
LINC02562	2.56204	4.86328	4.6e-05	0.000136301
Z82214.2	2.61765	3.26677	4.64e-05	0.000137144
AC020637.1	3.01589	3.54981	4.65e-05	0.00013747
AL049836.1	2.11553	3.26859	4.68e-05	0.000138486
KIZ-AS1	1.0562	3.90045	4.72e-05	0.000139484
AC073365.1	4.11941	4.41761	4.83e-05	0.000142528
LINC01632	3.298	4.58799	4.88e-05	0.000143781
PLBD1-AS1	-1.09152	5.22614	4.99e-05	0.000146941
AC023824.5	3.77105	3.79741	5.05e-05	0.000148432
AP001469.2	1.09825	3.73116	5.1e-05	0.000149969
AL023803.3	1.11128	3.69914	5.11e-05	0.000150337
UNC5B-AS1	1.60682	3.75784	5.12e-05	0.000150419
AC005256.1	2.94925	3.33543	5.14e-05	0.000150954
AC022092.1	1.93954	3.4737	5.16e-05	0.000151344
AC129507.4	-1.02353	3.38184	5.16e-05	0.000151499
AC108865.2	3.01495	3.63711	5.26e-05	0.000154289
MNX1-AS2	2.78484	3.9066	5.29e-05	0.000154936
LINC02434	3.37496	3.59568	5.32e-05	0.000155709
AC004596.1	1.07571	3.82821	5.33e-05	0.000155858
LINC01397	2.19808	3.25553	5.35e-05	0.000156391
AC012339.1	3.12823	3.13009	5.4e-05	0.000157826
GLIS2-AS1	1.11423	6.45986	5.45e-05	0.000159158
AC097717.1	1.21757	3.60617	5.53e-05	0.000161231
LINC02427	1.22288	4.03796	5.56e-05	0.000161939
LINC00365	-1.00271	7.0651	5.58e-05	0.000162409
CALML3-AS1	1.29902	6.31596	5.59e-05	0.000162684
LHFPL3-AS2	2.19247	7.08131	5.62e-05	0.000163179
AC022148.1	1.78526	3.74656	5.73e-05	0.000166313
AC016738.1	1.04908	5.16964	5.8e-05	0.000168455
AP003064.2	1.80276	4.09731	5.85e-05	0.000169645
AL450263.1	1.50907	4.02871	5.88e-05	0.000170519
AC022784.1	1.0647	6.83992	5.91e-05	0.000171142
LINC01854	3.1463	3.44503	5.94e-05	0.000171901
AC243772.2	1.402	4.26467	6.01e-05	0.000173462
AC092652.1	3.44389	3.50376	6.01e-05	0.000173462
AC097478.3	2.67875	3.15426	6.05e-05	0.000174453
AC006273.1	1.36914	4.84894	6.09e-05	0.000175544
LINC01788	3.36549	3.21253	6.24e-05	0.00017961
AL354977.1	1.68405	3.24288	6.27e-05	0.000180417
LINC01124	1.07237	9.97108	6.35e-05	0.000182608
MEG3	1.58936	12.2658	6.35e-05	0.000182611
AC092794.2	1.17085	3.36005	6.36e-05	0.000182611
AL606468.1	1.6423	3.40878	6.39e-05	0.000183428
AL365295.1	1.06904	5.29603	6.44e-05	0.000184875
AC080038.2	1.52807	3.48812	6.45e-05	0.000184996
LINC01510	2.08934	4.63939	6.52e-05	0.00018698
AL117328.2	1.11406	3.43036	6.53e-05	0.000187045
AC117402.1	1.29337	5.20295	6.6e-05	0.000189007
LINC01460	1.91407	3.38077	6.64e-05	0.000189931
AC093821.1	2.67149	3.39002	6.67e-05	0.000190941
AC022146.2	1.24866	3.52502	6.75e-05	0.000192974
LINC01594	2.21871	3.13937	6.78e-05	0.000193826
AL157931.1	2.87934	3.32124	6.82e-05	0.000194548
AC104793.1	4.4027	3.95078	6.83e-05	0.000194723
AL356056.2	1.05152	5.61596	6.88e-05	0.000195986
LINC01579	2.66893	4.20774	6.91e-05	0.000196693
LINC02269	3.87484	4.25352	7.09e-05	0.000201385
AC019183.1	1.88647	3.58437	7.09e-05	0.000201404
AL356056.1	1.94272	3.76838	7.16e-05	0.000203162
AC092167.1	1.77308	3.58295	7.19e-05	0.00020398
AL121845.4	1.03925	6.4915	7.34e-05	0.000208014
AC012360.1	1.05865	3.75706	7.37e-05	0.000208677
MYOSLID	1.65375	3.76547	7.4e-05	0.000209258
AP001610.1	-1.11899	3.79543	7.4e-05	0.000209258
C8orf37-AS1	1.1702	4.69494	7.44e-05	0.000210261
LINC02185	1.42083	4.00033	7.45e-05	0.000210279
LINC01832	1.79121	3.1455	7.5e-05	0.000211785
AC126773.2	1.76607	3.39593	7.6e-05	0.000214161
AL391832.3	1.13762	3.99096	7.61e-05	0.000214378
AC009414.2	1.05544	7.28471	7.61e-05	0.000214446
AC017048.3	2.21829	3.20823	7.66e-05	0.000215486
AC087273.2	1.70065	5.55607	7.71e-05	0.000216651
AC010880.1	3.79102	3.51522	7.94e-05	0.000222511
AC005091.1	1.2325	3.21633	7.95e-05	0.000222739
AC011453.1	2.18684	4.04604	8.03e-05	0.000224875
AL512413.1	1.50622	4.04516	8.05e-05	0.000225229
LINC02242	2.02417	3.55864	8.06e-05	0.000225393
AP000808.1	1.62498	8.86613	8.06e-05	0.000225393
AL121672.3	1.27625	3.40783	8.08e-05	0.00022604
LINC01556	1.67502	4.24315	8.1e-05	0.000226202
AL162431.1	1.65643	3.19143	8.11e-05	0.00022639
AL080312.2	1.77666	3.45225	8.16e-05	0.000227548
AC108474.1	2.72603	3.2632	8.32e-05	0.000231748
AC025154.2	2.50366	3.62502	8.34e-05	0.000232228
AC064875.1	1.06821	4.21009	8.41e-05	0.000233956
AC073370.1	1.5565	3.64294	8.43e-05	0.000234559
AL049543.1	1.68417	3.52359	8.44e-05	0.000234725
AC096711.3	1.94603	4.56847	8.48e-05	0.0002355
AC106744.2	3.17259	3.14498	8.5e-05	0.00023601
AC023301.1	2.0847	3.37848	8.52e-05	0.000236425
AL359397.1	1.32169	3.36895	8.53e-05	0.000236838
AC097478.2	2.51763	3.28799	8.55e-05	0.000237249
AL355340.1	1.13593	3.24309	8.59e-05	0.000238104
BLACAT1	2.30022	4.30178	8.63e-05	0.000239112
AP000808.2	1.04286	4.20165	8.71e-05	0.000241326
AC008514.1	1.78976	4.3916	8.82e-05	0.000244121
AL592071.1	1.46936	3.58109	8.82e-05	0.000244121
U95743.1	2.61712	3.54236	8.86e-05	0.000245183
LINC01193	3.35699	3.33872	8.92e-05	0.000246599
LINC00462	2.63593	3.46467	8.94e-05	0.000246771
AC008554.1	2.01947	4.52637	8.96e-05	0.000247454
AC005329.3	1.29619	3.30141	9.06e-05	0.000249965
LINC01933	1.57397	3.52706	9.24e-05	0.000254469
Z82188.2	1.12245	3.53066	9.32e-05	0.000256584
AC079305.1	1.17045	5.49453	9.47e-05	0.000260422
LINC01208	2.07065	3.81833	9.49e-05	0.000260908
ERVH-1	2.03869	3.24376	9.59e-05	0.000263339
LINC02389	2.00134	3.2534	9.84e-05	0.000269643
AC008738.6	1.28904	3.68894	9.94e-05	0.000271843
AC027288.3	1.54146	4.87289	9.97e-05	0.000272702
Z97056.1	1.36527	7.68319	0.000101	0.000276953
AC131934.1	1.13683	3.43577	0.000102	0.00027903
LINC00460	3.07901	4.20758	0.000104	0.000282593
AC132938.1	1.20683	4.67672	0.000104	0.000282593
AC008403.3	1.48076	3.65585	0.000104	0.000283079
Z97192.3	1.27534	4.28697	0.000104	0.000284214
AC130469.1	1.14818	3.86875	0.000105	0.000284534
AC139749.1	2.18478	7.10675	0.000105	0.000285321
AC004839.1	1.17462	3.44273	0.000106	0.000288582
PGM5P3-AS1	1.78387	3.42867	0.000107	0.000289824
AC023824.1	3.52003	3.43282	0.000107	0.000290453
AL121890.2	1.13285	3.21486	0.000108	0.000293006
AC024601.1	2.04298	3.54571	0.000111	0.000299823
AF127577.3	3.44374	4.06803	0.000112	0.000301651
AL627309.1	1.92122	4.16053	0.000113	0.000304953
LINC01249	3.43656	4.11404	0.000114	0.000307723
AC087289.1	1.10088	3.56652	0.000117	0.000315362
AC060834.2	3.80547	3.92852	0.000119	0.000319279
AC108868.1	3.55478	4.31843	0.000119	0.000319933
AC132807.2	2.40896	4.43753	0.00012	0.000323491
AC007938.3	1.08648	5.54123	0.000122	0.000327217
FOCAD-AS1	1.10025	3.48953	0.000123	0.000328849
AC096711.1	2.04559	3.76866	0.000123	0.000328979
MIR181A2HG	1.09906	4.72279	0.000124	0.000330814
LINC00578	1.60955	4.17083	0.000124	0.000330908
LINC01996	3.03194	3.33298	0.000124	0.000331836
AL159972.1	-1.0789	3.26527	0.000126	0.000337491
LINC01203	3.70107	3.63793	0.000127	0.000337679
SPRY4-AS1	1.27015	4.40471	0.00013	0.000347133
AL157834.1	1.22377	3.68063	0.000134	0.000356808
AL354719.2	1.27499	7.83196	0.000134	0.000357059
AC034111.1	1.43119	3.15566	0.000135	0.000359499
AL137802.2	1.00872	4.33865	0.000138	0.000366297
AC106895.1	3.14311	3.3552	0.000139	0.000367631
ITFG1-AS1	1.03441	3.5312	0.00014	0.000370716
LINC01048	3.09442	3.31812	0.00014	0.000371301
AC010737.1	-1.24528	3.58594	0.00014	0.000371301
AC005307.1	3.04484	3.32319	0.00014	0.000371559
AC061975.1	1.6418	3.42625	0.000141	0.000371828
AC022167.4	-1.12934	5.6713	0.000142	0.000374678
AC078778.2	1.24279	3.31639	0.000142	0.000376153
AC092336.1	4.0115	4.04813	0.000143	0.000378149
AL928921.1	1.12509	7.31056	0.000144	0.000378864
LINC02054	2.72337	4.64236	0.000144	0.000379728
LINC01022	3.27781	3.43768	0.000144	0.00038082
LINC02315	2.1373	6.04033	0.000144	0.00038082
AC079298.3	2.62937	3.22384	0.000146	0.000384033
AP005229.1	3.50785	3.28204	0.000147	0.000385856
AC021351.1	3.15559	3.25624	0.000147	0.000386995
AC104971.3	2.19102	4.65278	0.000149	0.000391092
AC068790.7	1.08745	3.62416	0.00015	0.000392395
LINC01914	1.48779	4.92471	0.000151	0.000395053
AC026523.1	2.95107	4.10842	0.000152	0.000398459
AC106786.1	1.52471	4.18161	0.000153	0.000400921
FMR1-AS1	1.05243	4.21739	0.000153	0.000400921
FARP1-AS1	1.40482	3.2425	0.000154	0.000402554
ERVE-1	-1.71184	4.6502	0.000154	0.000403359
LINC01807	2.01033	4.90092	0.000156	0.000407525
AL512306.3	1.15253	3.93001	0.000157	0.000409721
AC080037.1	2.37176	4.08838	0.000159	0.000415958
LHFPL3-AS1	2.51639	3.4807	0.00016	0.000416796
AP000785.1	-1.2579	3.51948	0.00016	0.000416871
LINC01230	3.57002	3.8199	0.000162	0.000420952
BX284668.6	1.05757	3.65812	0.000162	0.000421233
LINC00272	2.39308	3.57233	0.000164	0.000427599
AL121832.1	3.06331	3.20481	0.000165	0.000429164
LINC02522	3.47753	3.27841	0.000166	0.000432648
AC016205.1	1.67744	7.17015	0.000167	0.000434636
AC015849.5	1.05924	6.63524	0.000168	0.000435614
AL357078.3	1.02385	3.50603	0.000168	0.000435614
LINC01951	3.41363	3.34687	0.00017	0.000441167
MIR3681HG	1.53588	4.82806	0.000172	0.000445909
AL157714.2	2.60515	3.57652	0.000172	0.000446042
AC237221.1	1.67985	7.39264	0.000173	0.000446704
HOTAIR	3.13791	3.53146	0.000173	0.000447913
EPHA5-AS1	3.55757	3.66946	0.000175	0.000451225
RAMP2-AS1	1.05143	7.31138	0.000177	0.000456906
AC092969.1	2.62723	3.58974	0.000179	0.000461033
AC004835.1	2.04322	3.26001	0.000186	0.000479961
MIR4300HG	2.56087	3.42857	0.000187	0.000480602
LINC01976	2.52791	3.18264	0.000187	0.00048187
[truncated: 555 more rows]

## Sheet: Table S2
Table S2. Differentially expressed miRNAs (DE-miRNAs) identified from HCC samples.
id	logFC	logCPM	PValue	p-adj.
hsa-miR-424-5p	-2.31571	7.41436	6.4e-87	5.25e-84
hsa-miR-139-3p	-1.91806	5.02832	7.33e-42	3.01e-39
hsa-miR-1258	-3.43926	1.63256	1.23e-37	3.36e-35
hsa-miR-21-5p	1.80776	17.8434	4.69e-36	9.62e-34
hsa-miR-93-5p	1.66261	12.565	4.42e-35	7.24e-33
hsa-miR-589-5p	1.51803	6.64348	1.76e-32	2.41e-30
hsa-miR-10b-5p	3.56173	14.2313	7.5e-32	8.78e-30
hsa-miR-4746-5p	2.47352	1.93782	5.16e-29	5.29e-27
hsa-miR-10b-3p	3.50709	3.11845	3.2e-27	2.91e-25
hsa-miR-500a-3p	1.54174	8.59932	3.64e-27	2.98e-25
hsa-miR-224-5p	3.32545	7.48145	9.18e-27	6.84e-25
hsa-miR-424-3p	-1.35915	2.03715	1.12e-26	7.64e-25
hsa-miR-7706	1.98609	1.4556	2.09e-25	1.32e-23
hsa-miR-490-3p	-3.31651	1.00245	2.92e-25	1.71e-23
hsa-miR-183-5p	3.87394	11.8655	3.96e-24	2.03e-22
hsa-miR-532-5p	1.36803	10.5658	4.42e-24	2.13e-22
hsa-miR-452-5p	2.4442	8.04648	3.06e-22	1.39e-20
hsa-miR-96-5p	3.76752	3.78512	4.49e-22	1.94e-20
hsa-miR-501-3p	1.38079	5.96484	5.86e-22	2.4e-20
hsa-miR-103a-3p	1.0488	14.807	7.33e-22	2.86e-20
hsa-miR-182-5p	3.3713	13.2572	9.25e-22	3.45e-20
hsa-miR-139-5p	-1.4458	7.22252	1.21e-21	4.32e-20
hsa-miR-450a-5p	-1.19216	3.38654	1.06e-20	3.62e-19
hsa-miR-221-3p	1.51746	7.04526	1.18e-20	3.88e-19
hsa-miR-1307-3p	1.10145	10.6121	2.77e-20	8.72e-19
hsa-miR-511-5p	-1.24353	3.89895	3.08e-20	9.35e-19
hsa-miR-660-5p	1.27094	6.45978	7.67e-20	2.17e-18
hsa-miR-1248	-1.91241	-0.237798	3.93e-19	9.77e-18
hsa-miR-1180-3p	1.65788	4.57862	3.93e-19	9.77e-18
hsa-miR-1269a	5.74415	9.2941	5.17e-19	1.25e-17
hsa-miR-101-3p	-1.06736	14.5358	6.24e-19	1.46e-17
hsa-miR-222-3p	1.43339	4.94812	6.66e-19	1.52e-17
hsa-miR-767-5p	9.06103	4.69657	1.41e-18	3.14e-17
hsa-miR-33b-5p	-1.608	3.23672	1.55e-18	3.35e-17
hsa-miR-105-5p	9.00018	5.27276	1.94e-18	4.08e-17
hsa-miR-1301-3p	1.51921	3.40443	5.84e-18	1.11e-16
hsa-miR-877-5p	1.73587	1.18134	8.3e-18	1.52e-16
hsa-miR-452-3p	2.33166	3.51427	8.32e-18	1.52e-16
hsa-miR-144-3p	-1.83319	4.22245	1.16e-17	2.06e-16
hsa-miR-34a-5p	1.36317	8.57678	2.28e-17	3.89e-16
hsa-miR-188-5p	1.47602	1.96604	2.69e-17	4.5e-16
hsa-miR-542-5p	-1.16077	1.29161	3.02e-17	4.95e-16
hsa-miR-195-5p	-1.27954	5.1601	3.6e-17	5.78e-16
hsa-miR-1266-5p	1.89403	2.87318	5.69e-17	8.97e-16
hsa-miR-326	-1.28159	2.36512	1.32e-16	2.04e-15
hsa-miR-891a-5p	6.40435	3.95862	2.2e-16	3.35e-15
hsa-miR-335-5p	-1.1862	3.54499	3.18e-16	4.74e-15
hsa-miR-501-5p	1.43566	2.01665	3.69e-16	5.4e-15
hsa-miR-34c-5p	3.98186	1.58578	3.98e-16	5.73e-15
hsa-miR-6503-5p	-1.42897	-0.42234	6.42e-16	9.08e-15
hsa-miR-9-5p	3.53682	10.2701	7.38e-16	1.03e-14
hsa-let-7c-3p	-1.35029	3.6058	8.34e-16	1.14e-14
hsa-miR-130a-3p	-1.03651	5.86967	1.72e-15	2.27e-14
hsa-miR-589-3p	1.39103	1.15594	2.01e-15	2.62e-14
hsa-miR-30c-1-3p	-1.05311	1.10627	2.22e-15	2.84e-14
hsa-miR-190b-5p	3.06964	0.656047	2.6e-15	3.26e-14
hsa-miR-3200-3p	2.45724	2.12798	2.79e-15	3.42e-14
hsa-miR-3144-3p	3.63433	0.0882331	3.14e-15	3.79e-14
hsa-miR-196b-5p	3.36957	6.44221	3.65e-15	4.34e-14
hsa-miR-30d-5p	1.20711	13.9196	5e-15	5.86e-14
hsa-miR-500b-5p	1.13308	2.63561	6.66e-15	7.7e-14
hsa-miR-500a-5p	1.13268	2.63526	6.91e-15	7.87e-14
hsa-miR-3677-3p	1.6052	2.03942	7.22e-15	8.12e-14
hsa-miR-671-5p	1.16473	1.92948	8.34e-15	9.24e-14
hsa-miR-4652-5p	6.90457	1.9289	9.62e-15	1.05e-13
hsa-miR-4661-5p	1.89056	2.9146	1.01e-14	1.09e-13
hsa-miR-421	1.37954	1.87715	1.3e-14	1.38e-13
hsa-miR-217-5p	4.19526	11.4814	1.36e-14	1.43e-13
hsa-miR-301a-3p	1.32863	2.88765	2.97e-14	3.08e-13
hsa-miR-18a-5p	1.61093	4.44074	3.93e-14	4.03e-13
hsa-miR-454-3p	1.04643	2.95115	5.01e-14	5.08e-13
hsa-miR-19a-3p	1.51291	5.94876	6.83e-14	6.83e-13
hsa-miR-1251-5p	5.02309	1.21674	6.98e-14	6.9e-13
hsa-miR-3127-5p	1.18438	1.79978	7.72e-14	7.53e-13
hsa-miR-500b-3p	1.30335	1.28742	9.9e-14	9.33e-13
hsa-miR-362-3p	1.07561	2.14391	1.03e-13	9.63e-13
hsa-miR-135a-5p	3.85781	2.70935	1.31e-13	1.19e-12
hsa-miR-3662	2.77149	0.357226	1.79e-13	1.62e-12
hsa-miR-1269b	6.52661	6.66846	3.72e-13	3.3e-12
hsa-let-7c-5p	-1.09867	11.3961	3.74e-13	3.3e-12
hsa-miR-103a-2-5p	1.37703	0.944614	3.84e-13	3.35e-12
hsa-miR-122b-5p	2.36152	1.66746	4.35e-13	3.76e-12
hsa-miR-224-3p	1.90786	2.81925	5.09e-13	4.3e-12
hsa-miR-3614-5p	-1.24348	1.74332	7.09e-13	5.93e-12
hsa-miR-20a-5p	1.24834	9.52619	7.59e-13	6.29e-12
hsa-miR-369-5p	-1.60126	2.4314	1.14e-12	9.2e-12
hsa-miR-184	4.68648	4.26214	1.96e-12	1.56e-11
hsa-miR-581	1.34413	0.16792	2.09e-12	1.65e-11
hsa-miR-3923	7.50502	3.97164	2.97e-12	2.29e-11
hsa-miR-17-5p	1.13657	9.70355	3.32e-12	2.54e-11
hsa-miR-4664-3p	2.41046	-0.257869	3.62e-12	2.75e-11
hsa-miR-34c-3p	2.81222	0.974085	4.48e-12	3.37e-11
hsa-miR-4326	1.56764	2.55002	4.71e-12	3.51e-11
hsa-miR-214-3p	-1.42754	2.01584	5.82e-12	4.3e-11
hsa-miR-552-5p	5.18807	5.44156	5.95e-12	4.36e-11
hsa-miR-122-3p	-1.08346	7.65147	7.1e-12	5.15e-11
hsa-miR-199b-3p	-1.31152	10.1503	8.45e-12	6.08e-11
hsa-miR-199a-3p	-1.30846	10.1555	9.13e-12	6.51e-11
hsa-miR-512-3p	7.61397	4.61902	1.55e-11	1.1e-10
hsa-miR-216b-5p	4.05693	5.90333	1.64e-11	1.15e-10
hsa-miR-767-3p	5.27133	0.349715	1.96e-11	1.36e-10
hsa-miR-552-3p	5.3468	4.70476	2.98e-11	2.05e-10
hsa-miR-372-3p	7.31717	5.8169	3.91e-11	2.67e-10
hsa-miR-216a-5p	3.62419	5.62348	4.47e-11	3.03e-10
hsa-miR-1270	2.13434	1.35988	4.74e-11	3.19e-10
hsa-miR-33b-3p	-1.33852	0.234141	5.32e-11	3.52e-10
hsa-miR-183-3p	2.76159	-0.361882	5.51e-11	3.62e-10
hsa-miR-6502-5p	-1.23376	-0.482315	6.51e-11	4.24e-10
hsa-miR-301b-3p	1.72593	0.724532	7.29e-11	4.71e-10
hsa-miR-10a-3p	-1.09504	0.875867	8.02e-11	5.03e-10
hsa-miR-196a-5p	4.5547	4.0936	8.03e-11	5.03e-10
hsa-miR-520a-3p	7.51614	5.20561	1.01e-10	6.26e-10
hsa-miR-519a-5p	7.34109	4.95201	1.03e-10	6.31e-10
hsa-miR-502-5p	1.24397	1.03498	1.03e-10	6.31e-10
hsa-miR-520c-3p	7.24335	2.26177	1.04e-10	6.31e-10
hsa-miR-520b-3p	7.24244	2.2609	1.05e-10	6.31e-10
hsa-miR-34a-3p	1.17417	0.625513	1.07e-10	6.4e-10
hsa-miR-2114-5p	3.2026	1.56333	1.31e-10	7.79e-10
hsa-miR-34b-3p	3.42751	-0.0407008	1.57e-10	9.26e-10
hsa-miR-643	1.58768	-0.29517	1.85e-10	1.07e-09
hsa-miR-130b-3p	1.18667	4.90675	1.96e-10	1.13e-09
hsa-miR-130a-5p	-1.06016	0.00710135	3.39e-10	1.88e-09
hsa-miR-765	1.76579	-0.293726	3.55e-10	1.94e-09
hsa-miR-939-5p	1.15406	0.42569	4.54e-10	2.43e-09
hsa-miR-1226-3p	1.60977	0.832547	5.11e-10	2.7e-09
hsa-miR-4742-3p	1.21931	0.428278	5.87e-10	3.08e-09
hsa-miR-219b-3p	1.45195	-0.258784	5.96e-10	3.11e-09
hsa-miR-520f-3p	7.53889	2.98688	9.24e-10	4.76e-09
hsa-miR-937-3p	1.58689	1.70079	1.4e-09	7.11e-09
hsa-miR-520h	6.79132	2.14177	1.45e-09	7.33e-09
hsa-miR-526b-5p	6.44023	5.59271	1.55e-09	7.79e-09
hsa-miR-519c-3p	6.79087	2.26553	1.6e-09	7.99e-09
hsa-miR-216a-3p	3.58402	3.03082	1.67e-09	8.28e-09
hsa-miR-520a-5p	7.01773	3.34499	1.76e-09	8.63e-09
hsa-miR-541-3p	3.4111	1.36244	1.95e-09	9.52e-09
hsa-miR-5003-3p	1.65876	-0.353041	2.39e-09	1.16e-08
hsa-miR-518b	6.53867	3.87443	2.5e-09	1.21e-08
hsa-miR-518f-5p	7.23926	3.25373	2.69e-09	1.29e-08
hsa-miR-520g-3p	6.98223	3.02373	3.07e-09	1.46e-08
hsa-miR-520e-3p	6.38803	1.68297	3.55e-09	1.68e-08
hsa-miR-548d-3p	1.73096	-0.383883	3.95e-09	1.86e-08
hsa-miR-516b-5p	6.68792	3.46342	4.63e-09	2.15e-08
hsa-miR-5010-3p	1.06494	0.467872	4.79e-09	2.21e-08
hsa-miR-7974	2.28831	-0.424976	5.36e-09	2.44e-08
hsa-miR-5586-5p	1.18653	1.89131	6.15e-09	2.77e-08
hsa-miR-516a-5p	5.92651	4.02896	7.39e-09	3.31e-08
hsa-miR-362-5p	1.00413	4.73613	7.66e-09	3.41e-08
hsa-miR-4791	-1.04576	-0.369355	8.51e-09	3.77e-08
hsa-miR-548y	3.86019	-0.332036	9.48e-09	4.13e-08
hsa-miR-1323	6.07479	2.50713	1e-08	4.35e-08
hsa-miR-454-5p	1.07513	-0.0423864	1.1e-08	4.73e-08
hsa-miR-519d-3p	6.2808	2.51484	1.11e-08	4.76e-08
hsa-miR-338-3p	1.37717	9.27441	1.26e-08	5.35e-08
hsa-miR-200c-3p	2.6664	8.44728	1.33e-08	5.61e-08
hsa-miR-3682-3p	1.04626	0.991214	1.36e-08	5.71e-08
hsa-miR-376a-2-5p	-1.47447	-0.405626	1.39e-08	5.79e-08
hsa-miR-9-3p	2.66546	1.63941	1.79e-08	7.36e-08
hsa-miR-6783-3p	1.90085	-0.671109	2.15e-08	8.78e-08
hsa-miR-515-5p	6.01313	1.59749	2.44e-08	9.89e-08
hsa-miR-519b-3p	5.8644	0.96698	2.72e-08	1.09e-07
hsa-miR-4536-3p	-1.12192	-0.659776	2.9e-08	1.15e-07
hsa-miR-3677-5p	1.28498	0.574296	2.9e-08	1.15e-07
hsa-miR-525-5p	6.26972	3.22734	2.98e-08	1.18e-07
hsa-miR-512-5p	6.10653	1.53234	3.04e-08	1.19e-07
hsa-miR-520d-3p	5.90445	1.74553	3.44e-08	1.33e-07
hsa-miR-760	1.6267	-0.0465332	3.44e-08	1.33e-07
hsa-miR-518f-3p	5.70076	1.22614	3.74e-08	1.44e-07
hsa-miR-498-5p	5.99493	1.46916	4.51e-08	1.73e-07
hsa-miR-431-3p	2.10938	4.54194	4.53e-08	1.73e-07
hsa-miR-137-3p	3.94155	0.495595	4.55e-08	1.73e-07
hsa-miR-2114-3p	2.79045	0.430612	5.1e-08	1.93e-07
hsa-miR-1292-5p	1.19637	-0.187158	6.13e-08	2.29e-07
hsa-miR-615-3p	3.89747	-0.040639	6.19e-08	2.31e-07
hsa-miR-1276	1.60985	-0.462146	7.06e-08	2.61e-07
hsa-miR-466	5.22969	0.869402	7.13e-08	2.62e-07
hsa-miR-517-5p	6.66337	3.04727	7.18e-08	2.63e-07
hsa-miR-522-3p	5.8784	1.65574	7.55e-08	2.75e-07
hsa-miR-518c-5p	5.8955	3.43034	8.05e-08	2.91e-07
hsa-miR-20b-5p	1.3778	4.30046	8.38e-08	3.01e-07
hsa-miR-6514-5p	1.42473	-0.555331	8.52e-08	3.05e-07
hsa-miR-548x-3p	3.57965	-0.505797	8.81e-08	3.14e-07
hsa-miR-524-5p	5.00214	0.487077	1.14e-07	4e-07
hsa-miR-6844	2.09262	-0.576943	1.15e-07	4e-07
hsa-miR-653-5p	1.57626	3.81262	1.26e-07	4.36e-07
hsa-miR-1229-3p	1.40985	0.0885261	1.35e-07	4.65e-07
hsa-miR-509-3p	2.78932	2.92733	1.37e-07	4.69e-07
hsa-miR-146b-5p	1.16079	10.6777	1.41e-07	4.83e-07
hsa-miR-518e-3p	5.60598	2.23758	1.56e-07	5.31e-07
hsa-miR-518a-5p	5.51817	1.33196	1.58e-07	5.34e-07
hsa-miR-527	5.44739	1.27225	1.81e-07	6.07e-07
hsa-miR-5187-5p	1.11797	0.211272	2.14e-07	7.14e-07
hsa-miR-431-5p	2.16973	2.87529	2.44e-07	8.05e-07
hsa-miR-518a-3p	5.46417	1.77737	2.63e-07	8.64e-07
hsa-miR-508-3p	2.47366	4.57155	3.02e-07	9.68e-07
hsa-miR-1295a	2.17063	1.51023	3.19e-07	1.02e-06
hsa-miR-523-3p	5.33249	1.53858	3.29e-07	1.05e-06
hsa-miR-18a-3p	1.19256	1.14369	3.3e-07	1.05e-06
hsa-miR-517c-3p	5.16997	0.934494	3.47e-07	1.09e-06
hsa-miR-1283	4.88944	0.753097	3.69e-07	1.16e-06
hsa-miR-942-3p	1.30967	-0.213482	3.9e-07	1.22e-06
hsa-miR-3189-3p	2.3709	-0.387549	3.92e-07	1.22e-06
hsa-miR-514a-3p	2.5706	3.78627	4.22e-07	1.3e-06
hsa-miR-525-3p	5.02902	0.877925	4.47e-07	1.36e-06
hsa-miR-92a-1-5p	1.03933	2.19781	5.01e-07	1.51e-06
hsa-miR-548f-3p	4.41841	0.146686	5.13e-07	1.54e-06
hsa-miR-519a-3p	5.13835	1.72413	5.39e-07	1.61e-06
hsa-miR-3691-5p	1.25141	-0.286782	6.19e-07	1.84e-06
hsa-miR-4664-5p	1.45265	-0.307422	6.62e-07	1.96e-06
hsa-miR-518c-3p	5.22175	1.982	7e-07	2.06e-06
hsa-miR-6716-3p	1.27569	-0.375808	7.05e-07	2.07e-06
hsa-miR-154-3p	2.1501	2.70954	7.86e-07	2.27e-06
hsa-miR-141-3p	2.40376	5.25551	8.04e-07	2.31e-06
hsa-miR-515-3p	5.35345	1.45133	8.21e-07	2.36e-06
hsa-miR-373-3p	5.0007	2.56955	8.9e-07	2.54e-06
hsa-miR-526b-3p	4.33114	-0.101562	1.06e-06	3.01e-06
hsa-miR-6715b-3p	2.16192	2.31298	1.11e-06	3.14e-06
hsa-miR-337-5p	-1.34669	-0.498731	1.27e-06	3.57e-06
hsa-miR-3117-3p	1.8464	-0.182528	1.44e-06	4.02e-06
hsa-miR-7705	1.05321	0.256618	1.68e-06	4.64e-06
hsa-miR-205-5p	4.07665	3.31413	1.68e-06	4.64e-06
hsa-miR-25-5p	1.35662	-0.545505	1.85e-06	5.08e-06
hsa-miR-521	3.88862	-0.369397	1.89e-06	5.17e-06
hsa-miR-6516-5p	1.26614	-0.374447	2.05e-06	5.59e-06
hsa-miR-5589-5p	-1.32223	3.65373	2.18e-06	5.93e-06
hsa-miR-493-5p	1.5869	4.33127	2.57e-06	6.94e-06
hsa-miR-92b-3p	1.0458	4.23105	2.85e-06	7.67e-06
hsa-miR-371a-5p	5.26147	1.09515	3.34e-06	8.89e-06
hsa-miR-3680-3p	1.37271	-0.554921	3.57e-06	9.47e-06
hsa-miR-577	2.28829	0.558935	3.65e-06	9.66e-06
hsa-miR-34b-5p	2.39586	-0.34749	4.34e-06	1.15e-05
hsa-miR-203b-3p	3.58827	2.1854	4.37e-06	1.15e-05
hsa-miR-6788-3p	1.17045	-0.133575	5.04e-06	1.32e-05
hsa-miR-892a	3.73161	-0.432947	5.65e-06	1.47e-05
hsa-miR-524-3p	3.70651	-0.447634	7.63e-06	1.97e-05
hsa-miR-376b-5p	-1.08827	0.329121	8.34e-06	2.14e-05
hsa-miR-517b-3p	4.26235	3.36616	8.76e-06	2.23e-05
hsa-miR-517a-3p	4.26218	3.366	8.76e-06	2.23e-05
hsa-miR-5589-3p	-1.21408	3.15615	8.89e-06	2.26e-05
hsa-miR-410-3p	1.44363	5.05697	8.92e-06	2.26e-05
hsa-miR-520d-5p	3.99149	-0.224757	8.97e-06	2.26e-05
hsa-miR-301b-5p	1.57589	-0.278189	9.98e-06	2.5e-05
hsa-miR-412-5p	1.65349	4.01344	1e-05	2.51e-05
hsa-miR-6720-3p	2.29534	-0.676198	1.01e-05	2.53e-05
hsa-miR-6516-3p	1.1698	-0.617905	1.04e-05	2.59e-05
hsa-miR-6734-5p	1.18424	-0.676628	1.1e-05	2.72e-05
hsa-miR-561-5p	2.49426	-0.307326	1.12e-05	2.76e-05
hsa-miR-432-5p	1.54869	4.56418	1.52e-05	3.68e-05
hsa-miR-1224-5p	2.08723	0.21975	1.6e-05	3.86e-05
hsa-miR-485-3p	1.55928	3.71553	1.79e-05	4.3e-05
hsa-miR-371a-3p	4.79202	1.04628	1.8e-05	4.32e-05
hsa-miR-944	1.42623	1.43431	1.93e-05	4.57e-05
hsa-miR-3934-5p	1.38842	-0.543399	2.81e-05	6.63e-05
hsa-miR-509-3-5p	3.4729	0.251899	3.5e-05	8.18e-05
hsa-miR-3922-3p	1.01419	-0.0277031	3.56e-05	8.27e-05
hsa-miR-7-5p	1.02084	0.241448	3.81e-05	8.75e-05
hsa-miR-496	1.40749	1.99187	4.84e-05	0.000110657
hsa-miR-520g-5p	3.49088	-0.444261	5.08e-05	0.000115346
hsa-miR-409-5p	1.23243	4.02413	5.2e-05	0.000117714
hsa-miR-147b-3p	1.49397	-0.326939	5.36e-05	0.000120818
hsa-miR-376c-5p	-1.00882	0.409052	5.64e-05	0.000126681
hsa-miR-382-3p	1.29033	2.17696	8.37e-05	0.000186056
hsa-miR-539-5p	1.31499	3.76061	0.00010071	0.000220218
hsa-miR-3131	1.95795	-0.219415	0.000101521	0.000221402
hsa-miR-31-5p	2.16978	0.500723	0.000114796	0.000249028
hsa-miR-499a-5p	1.86875	1.50849	0.000130938	0.00028107
hsa-miR-3660	2.78202	-0.747091	0.000148571	0.000315618
hsa-miR-141-5p	1.77742	4.05359	0.00015186	0.000321771
hsa-miR-5683	1.1501	1.15679	0.000218148	0.000458669
hsa-miR-129-5p	1.36726	1.11835	0.000262487	0.000547682
hsa-miR-889-3p	1.18583	5.70569	0.000271628	0.000563445
hsa-miR-204-5p	1.11347	5.80935	0.000272103	0.000563445
hsa-miR-653-3p	1.48228	-0.135655	0.000278415	0.000575063
hsa-miR-766-5p	1.00913	-0.623711	0.000309297	0.000632477
hsa-miR-551b-3p	1.60846	3.06306	0.000459137	0.000925042
hsa-miR-539-3p	1.38538	1.46576	0.000513632	0.00102476
hsa-miR-20b-3p	1.27164	0.165301	0.000595624	0.0011769
hsa-miR-1185-1-3p	1.51238	-0.369927	0.000686	0.00134574
hsa-miR-483-3p	1.86491	7.89901	0.000736673	0.00143827
hsa-miR-135b-5p	1.5639	1.82268	0.000760324	0.00148092
hsa-miR-4739	1.19401	-0.135729	0.000764772	0.00148605
hsa-miR-206	1.53096	0.160386	0.000797611	0.00154255
hsa-miR-199b-5p	1.21382	4.65463	0.000895993	0.00172468
hsa-miR-487a-3p	1.41577	0.843793	0.00100964	0.00192984
hsa-miR-499a-3p	1.79298	0.722924	0.00130995	0.00245022
hsa-miR-4784	-1.13783	-0.321895	0.00131176	0.00245022
hsa-miR-380-3p	1.46838	0.218419	0.00153648	0.0028186
hsa-miR-506-3p	2.07299	-0.340691	0.00157731	0.00288704
hsa-miR-346	1.52927	-0.38223	0.00171197	0.00312654
hsa-miR-483-5p	1.61851	6.73716	0.0020785	0.00372948
hsa-miR-668-3p	1.53061	-0.640591	0.00230144	0.00409366
hsa-miR-708-5p	1.02154	1.78595	0.00256716	0.00450765
hsa-miR-508-5p	1.99173	0.165699	0.00277522	0.00486257
hsa-miR-380-5p	1.16205	1.17745	0.00322238	0.00556285
hsa-miR-3681-5p	1.6055	-0.0984052	0.00450918	0.00765534
hsa-miR-376a-3p	1.11616	1.68758	0.00727957	0.0119864
hsa-miR-802	1.69678	1.52987	0.0106204	0.017211
hsa-miR-202-5p	1.2707	-0.18562	0.0107405	0.0173248
hsa-miR-211-5p	1.07715	0.647949	0.0191609	0.0295337
hsa-miR-1911-5p	1.7884	0.924639	0.0222629	0.0341226
hsa-miR-200c-5p	1.49944	-0.0338691	0.0230105	0.0351371

## Sheet: Table S3
Table S3. Differentially expressed mRNAs (HR-DEmRNAs) identified from HCC samples.
id	logFC	logCPM	PValue	p-adj.
FOS	-2.84883	11.9772	1.49e-56	2.93e-54
ZFP36	-1.73898	12.3635	5.53e-55	5.44e-53
GPC3	6.50153	14.6743	2.29e-38	1.5e-36
ANKZF1	1.35887	10.0727	7.34e-33	3.62e-31
P4HA2	1.9161	10.3036	4.62e-31	1.82e-29
BCAN	4.98361	6.86697	6.44e-31	2.12e-29
CCN1	-1.64338	11.0846	1.05e-29	2.97e-28
ANXA2	1.65204	13.4886	1.14e-26	2.82e-25
EFNA3	2.54115	6.83619	1.62e-25	3.55e-24
IGFBP3	-1.59334	12.9175	1.82e-25	3.59e-24
PDGFB	1.40361	9.07133	2.16e-24	3.86e-23
ALDOA	1.56804	13.8282	4.05e-22	6.66e-21
NDST1	1.23232	12.1691	1.5e-21	2.11e-20
NEDD4L	1.3596	11.0827	1.62e-21	2.13e-20
SLC2A5	4.95603	8.47551	2.23e-21	2.75e-20
SERPINE1	-1.80398	12.6298	6.77e-21	7.84e-20
PLAC8	-1.97822	6.70388	9.51e-20	1.04e-18
STC2	2.63228	8.5493	2.11e-19	2.19e-18
PRKCA	1.28358	10.5805	5.43e-19	5.34e-18
ATF3	-1.29499	10.6603	6.11e-19	5.73e-18
MT2A	-2.03803	14.6938	1.19e-18	1.02e-17
DCN	-2.05856	11.6176	1.7e-18	1.39e-17
DTNA	2.24991	9.35958	1.84e-18	1.45e-17
DUSP1	-1.29376	13.156	3.02e-18	2.2e-17
DDIT3	1.33792	10.1827	1.44e-17	1.02e-16
JUN	-1.08078	12.5203	2.56e-17	1.74e-16
B4GALNT2	7.65997	7.31361	3.23e-17	2.12e-16
GAPDH	1.06658	16.1286	6.59e-17	4.19e-16
SAP30	1.08926	7.49552	7.12e-17	4.37e-16
RRAGD	1.45659	10.1748	8.36e-17	4.84e-16
PHKG1	1.29697	4.87187	9.38e-17	5.28e-16
FBP1	-1.58312	13.5566	3.41e-16	1.82e-15
PLIN2	-1.21735	13.7432	5.63e-16	2.92e-15
LOX	2.08642	8.26071	6.73e-16	3.31e-15
CAVIN3	1.62295	8.22671	1.69e-15	8.11e-15
NOCT	-1.31632	7.92383	2.16e-15	9.9e-15
PGF	1.55532	8.20716	3.58e-15	1.6e-14
INHA	5.26583	6.48868	7.63e-15	3.27e-14
KIF5A	3.42944	3.34891	2.26e-14	9.26e-14
EFNA1	1.22527	13.5171	3.59e-14	1.44e-13
MT1E	-2.1368	12.7754	5.19e-14	2.05e-13
STC1	1.57616	8.8666	6.06e-14	2.34e-13
NDRG1	1.65325	13.0534	9.4e-14	3.56e-13
PCK1	-1.80221	15.1143	1.1e-13	4.1e-13
PPFIA4	2.93402	4.86257	1.37e-13	5.01e-13
CA12	3.24483	9.62393	1.64e-12	5.39e-12
KDELR3	1.42814	9.70991	9.9e-12	3.1e-11
TES	1.14337	9.67132	1.08e-11	3.33e-11
PFKP	1.94335	9.31522	3.23e-11	9.8e-11
CP	-1.1393	14.9182	6.26e-11	1.81e-10
MIF	1.1176	10.8552	7.01e-11	2e-10
TKTL1	4.71707	6.9193	1.27e-10	3.57e-10
SRPX	-1.51486	7.42636	2.69e-10	7.35e-10
SLC2A1	1.56587	8.56672	1.55e-09	4.02e-09
IL6	-1.54802	4.80246	2.84e-09	7.27e-09
CSRP2	1.16131	9.89811	3.97e-09	9.91e-09
DPYSL4	2.25972	4.97103	4.91e-09	1.21e-08
HK2	1.99878	8.55412	8.6e-09	2.07e-08
VLDLR	1.97547	8.18056	2.16e-08	5.14e-08
HOXB9	3.84884	4.22239	3.57e-08	8.08e-08
COL5A1	1.29331	10.781	1.81e-07	3.63e-07
SULT2B1	2.39835	5.58869	1.96e-07	3.89e-07
CCN5	-1.39444	6.33967	1.9e-06	3.52e-06
ALDOB	-1.08972	17.3256	2.16e-06	3.97e-06
BRS3	2.99071	1.55221	2.26e-06	4.13e-06
NCAN	2.17855	3.81137	5.83e-06	1.02e-05
SLC6A6	1.13604	8.53932	1.06e-05	1.76e-05
ENO2	1.16395	7.61276	1.15e-05	1.88e-05
ENO3	-1.02948	10.6514	2.66e-05	4.23e-05
ADORA2B	1.06031	5.28821	5.25e-05	8.28e-05
GCK	2.44345	9.28907	9.95e-05	0.000153084
GPC4	1.03184	8.09484	0.00118097	0.00168588

## Sheet: Table S9
Table S9. The expression correlation between seven HR-DEmRNA-os and 21 biomarkers in HCC.
Description	Gene markers	Genes
		SLC2A1				TKTL1				PGF				KDELR3				ENO2				SAP30				PPFIA4
		TIMER		GEPIA		TIMER		GEPIA		TIMER		GEPIA		TIMER		GEPIA		TIMER		GEPIA		TIMER		GEPIA		TIMER		GEPIA
		R	p-valve	R	p-valve	R	p-valve	R	p-valve	R	p-valve	R	p-valve	R	p-valve	R	p-valve	R	p-valve	R	p-valve	R	p-valve	R	p-valve	R	p-valve	R	p-valve
B cell	CD19	0.207808	5.50045e-05	0.27	9.5e-08	0.288439	1.53438e-08	0.3	2.5e-09	0.278479	4.92378e-08	0.3	3.4e-09	0.160727	0.00189898	0.18	0.00055	0.465849	2.20392e-21	0.47	1.2e-21	0.170548	0.000973433	0.17	0.0011	0.231505	6.62437e-06	0.29	1.2e-08
	CD79A	0.0988286	0.0571964	0.1	0.049	0.257322	5.0475e-07	0.23	5.8e-06	0.326333	1.18222e-10	0.33	9.1e-11	0.156119	0.00256613	0.16	0.002	0.476009	2.2324e-22	0.47	3.7e-22	0.138117	0.00771913	0.13	0.0098	0.140053	0.00689594	0.18	0.00042
CD8+ T cell	CD8A	0.215813	2.88343e-05	0.22	2.9e-05	0.200183	0.000103539	0.19	0.00019	0.291503	1.06203e-08	0.29	2.4e-08	0.195417	0.000156256	0.19	0.00029	0.479629	9.69163e-23	0.46	5.3e-21	0.258215	5.04836e-07	0.24	2.2e-06	0.139398	0.00716494	0.18	0.00047
	CD8B	0.228719	8.59906e-06	0.22	1.9e-05	0.205467	6.6959e-05	0.18	0.00038	0.265774	2.04017e-07	0.25	8.9e-07	0.119363	0.0214734	0.11	0.032	0.47563	2.43486e-22	0.46	1.5e-20	0.252901	8.00563e-07	0.24	2.2e-06	0.152341	0.00326542	0.17	0.0013
CD4+ T cell	CD4	0.311532	1.05818e-09	0.33	7.8e-11	0.262956	2.76937e-07	0.28	7e-08	0.315078	5.39508e-10	0.32	3.9e-10	0.255481	6.70045e-07	0.27	1.9e-07	0.479421	1.01706e-22	0.46	7.4e-21	0.281772	3.85962e-08	0.3	7.2e-09	0.0884587	0.0888639	0.16	0.0028
M1 macrophage	NOS2	0.0680453	0.190962	0.1	0.046	-0.0371056	0.476132	0.071	0.17	0.22677	1.03017e-05	0.21	4.9e-05	0.0957826	0.0653411	0.11	0.042	0.0424731	0.414673	0.036	0.49	0.0415725	0.424647	0.065	0.21	-0.0316435	0.543458	0.036	0.49
	IRF5	0.141513	0.00632774	0.15	0.0038	0.205311	6.78367e-05	0.26	6.9e-07	0.286899	1.84306e-08	0.28	5.9e-08	0.353664	2.26472e-12	0.34	1.3e-11	0.338749	2.05691e-11	0.33	1.5e-10	0.224204	1.30348e-05	0.21	6.3e-05	0.277878	5.27464e-08	0.32	2.3e-10
	PTGS2	0.319716	2.90812e-10	0.36	4.7e-13	0.154299	0.00288387	0.22	2.5e-05	0.518079	7.21782e-27	0.5	2.8e-25	0.338327	2.18573e-11	0.33	4.4e-11	0.566888	6.30096e-33	0.55	3.4e-30	0.135995	0.00872072	0.15	0.0046	0.214115	3.20262e-05	0.29	9.8e-09
M2 macrophage	CD163	0.280418	3.93798e-08	0.21	3.4e-05	0.181036	0.000457915	0.18	0.00048	0.219972	1.91018e-05	0.22	1.6e-05	0.182483	0.000411327	0.17	0.0012	0.397164	1.81124e-15	0.39	3.3e-15	0.303619	2.37426e-09	0.27	1.1e-07	0.0773467	0.137014	0.12	0.021
	VSIG4	0.35259	3.65233e-12	0.37	4e-13	0.182463	0.000411933	0.21	3.3e-05	0.292003	9.99788e-09	0.3	4.8e-09	0.314659	7.08293e-10	0.32	5.6e-10	0.475352	2.59467e-22	0.48	2.5e-22	0.312081	9.86441e-10	0.32	2.5e-10	0.159961	0.00199759	0.22	2e-05
	MS4A4A	0.337013	3.4927e-11	0.34	1.4e-11	0.207138	5.82024e-05	0.23	1.2e-05	0.317919	3.69944e-10	0.33	1.1e-10	0.267541	1.8768e-07	0.27	1.1e-07	0.451346	5.08731e-20	0.44	3.3e-19	0.307865	1.68444e-09	0.31	1.4e-09	0.110195	0.0338542	0.19	0.00029
Neutrophil	CEACAM8	0.0863436	0.0967966	0.1	0.053	0.0135631	0.794576	0.053	0.31	0.00173411	0.973444	−0.0097	0.85	0.083526	0.108229	0.097	0.063	0.143139	0.00574504	0.13	0.012	0.149727	0.00384599	0.16	0.0019	0.11235	0.0304981	0.1	0.055
	ITGAM	0.42804	0	0.44	1.8e-18	0.172403	0.000854496	0.22	1.7e-05	0.372262	1.22329e-13	0.35	5.6e-12	0.419507	0	0.43	2.7e-18	0.55745	1.12163e-31	0.53	1.2e-27	0.349057	6.17582e-12	0.36	5e-13	0.319101	3.15869e-10	0.36	1.2e-12
	CCR7	0.0884461	0.0889093	0.1	0.049	0.189519	0.000241232	0.2	0.00012	0.331337	5.89857e-11	0.33	9.6e-11	0.192127	0.000196961	0.19	0.00018	0.406713	3.26913e-16	0.4	8.8e-16	0.107397	0.0386753	0.11	0.035	0.058646	0.259844	0.1	0.044
Dendritic cell	HLA-DPB1	0.318653	4.21287e-10	0.33	5.5e-11	0.27484	7.4535e-08	0.27	8.9e-08	0.415821	6.06074e-17	0.42	1.8e-17	0.273587	9.68864e-08	0.28	5e-08	0.53446	8.59335e-29	0.54	6.1e-29	0.244715	1.98199e-06	0.26	5.8e-07	0.168363	0.00113306	0.24	1.9e-06
	HLA-DQB1	0.221345	1.77263e-05	0.11	0.028	0.241869	2.43904e-06	0.12	0.021	0.32586	1.26167e-10	0.28	6.4e-08	0.216428	2.73343e-05	0.14	0.0061	0.451913	4.51221e-20	0.35	2.2e-12	0.230031	8.05721e-06	0.15	0.0031	0.105151	0.0429568	0.098	0.06
	HLA-DRA	0.350155	5.25021e-12	0.36	1.3e-12	0.251486	9.26189e-07	0.26	2.7e-07	0.341925	1.2985e-11	0.35	4.2e-12	0.290192	1.4525e-08	0.29	1.3e-08	0.488957	1.07731e-23	0.49	4.2e-24	0.24309	2.32497e-06	0.25	1e-06	0.176782	0.000624925	0.24	2.3e-06
	HLA-DPA1	0.338071	3.00947e-11	0.35	4.4e-13	0.255662	6.00785e-07	0.27	8.7e-08	0.362918	5.42777e-13	0.37	3.2e-13	0.295817	7.42949e-09	0.3	6.6e-09	0.516425	1.11436e-26	0.51	4.9e-26	0.273161	1.0156e-07	0.27	1.1e-07	0.160925	0.00187421	0.25	1.7e-06
	CD1C	0.0605305	0.244817	0.08	0.12	0.19283	0.000186398	0.21	3.8e-05	0.372175	1.2407e-13	0.4	3e-15	0.188763	0.000255698	0.19	0.00019	0.360565	7.83943e-13	0.37	2.5e-13	0.0812184	0.118364	0.091	0.08	0.0727323	0.162099	0.15	0.004
	NRP1	0.356596	1.99218e-12	0.37	1.7e-13	0.175164	0.000702108	0.24	2.6e-06	0.397194	1.80186e-15	0.38	8e-14	0.18803	0.000276934	0.16	0.0017	0.444081	2.3189e-19	0.4	1.5e-15	0.284938	2.68249e-08	0.26	4.3e-07	0.332444	5.04863e-11	0.36	4.7e-13
	ITGAX	0.38194	2.93149e-14	0.38	2.2e-14	0.209307	4.84402e-05	0.22	1.5e-05	0.462857	4.26416e-21	0.44	4.6e-19	0.422146	0	0.42	1.9e-17	0.669832	1.20361e-49	0.65	2.8e-46	0.311391	1.0773e-09	0.3	3.2e-09	0.316261	4.61338e-10	0.38	5.7e-14

## Sheet: Table S10
Table S10. The expression correlation between seven HR-DEmRNA-os and three immune Checkpoints in HCC.
Genes	immune checkpoints
	PDCD1				CD274				CTLA-4
	TIMER		GEPIA		TIMER		GEPIA		TIMER		GEPIA
	R	p-valve	R	p-valve	R	p-valve	R	p-valve	R	p-valve	R	p-valve
SLC2A1	0.255817	5.91096e-07	0.25	1.8e-06	0.360796	7.56238e-13	0.35	2.6e-13	0.284073	2.57242e-08	0.28	7.9e-08
TKTL1	0.227523	9.60899e-06	0.21	7.2e-05	0.19465	0.000161484	0.26	6.5e-07	0.214044	3.22263e-05	0.17	0.0011
PGF	0.398248	1.49567e-15	0.39	1.5e-14	0.151589	0.00342381	0.17	0.00082	0.362029	6.23848e-13	0.36	1.1e-12
KDELR3	0.258348	4.52928e-07	0.26	2.7e-07	0.199603	0.000108538	0.19	0.00029	0.283062	2.89578e-08	0.28	2.9e-08
ENO2	0.559954	5.27121e-32	0.55	4.1e-30	0.342544	1.18647e-11	0.36	5.2e-13	0.562107	2.74047e-32	0.56	1.5e-31
SAP30	0.274231	7.98431e-08	0.27	1.9e-07	0.376923	5.71309e-14	0.41	1.6e-16	0.318408	3.4658e-10	0.32	3e-10
PPFIA4	0.314772	5.61795e-10	0.32	4.8e-10	0.116943	0.0242835	0.2	7.5e-05	0.293156	8.69309e-09	0.33	1.4e-10
